# Supplementary material for: Genome-wide association and selective sweep analyses reveal genetic loci for FCR of egg production traits in ducks
Source: Genet Sel Evol. 2021 Dec 20;53:98. doi: 10.1186/s12711-021-00684-5 (PMC8690979; doi:10.1186/s12711-021-00684-5)
Supplement: Supplementary file 3 — Additional file 3: Table S2. Clean read data for 62 mallard and 34 Pekin ducks obtained by whole-genome re-sequencing and downloaded from NCBI. [file 12711_2021_684_MOESM3_ESM.xls]

## Sheet: Sheet1
ID	Breeds	AvgSpotLen	BioSample	Experiment	Instrument	MBases	MBytes	Run	SRA_Sample	Sample_Name	sex	Assay_Type	BioProject	BioSampleModel	Center_Name	Consent	DATASTORE_filetype	DATASTORE_provider	LibraryLayout	LibrarySelection	LibrarySource	Organism	Platform	SRA_Study	age	tissue
SRR6323938	Cherry Valley	201	SAMN08099611	SRX3423639	Illumina HiSeq 2500	8963	4001	SRR6323938	SRS2715280	CV1	missing	WGS	PRJNA419832	Model organism or animal	CHINA AGRICULTURAL UNIVERSITY	public	sra	sra-sos	PAIRED	DNase	GENOMIC	Anas platyrhynchos	ILLUMINA	SRP125660	mature	blood
SRR6323940	Cherry Valley	201	SAMN08099612	SRX3423637	Illumina HiSeq 2500	4838	2156	SRR6323940	SRS2715277	CV2	missing	WGS	PRJNA419832	Model organism or animal	CHINA AGRICULTURAL UNIVERSITY	public	sra	sra-sos	PAIRED	DNase	GENOMIC	Anas platyrhynchos	ILLUMINA	SRP125660	mature	blood
SRR6323941	Cherry Valley	201	SAMN08099613	SRX3423636	Illumina HiSeq 2500	4893	2169	SRR6323941	SRS2715278	CV3	missing	WGS	PRJNA419832	Model organism or animal	CHINA AGRICULTURAL UNIVERSITY	public	sra	sra-sos	PAIRED	DNase	GENOMIC	Anas platyrhynchos	ILLUMINA	SRP125660	mature	blood
SRR6323945	Cherry Valley	201	SAMN08099614	SRX3423632	Illumina HiSeq 2500	4850	2149	SRR6323945	SRS2715274	CV4	missing	WGS	PRJNA419832	Model organism or animal	CHINA AGRICULTURAL UNIVERSITY	public	sra	sra-sos	PAIRED	DNase	GENOMIC	Anas platyrhynchos	ILLUMINA	SRP125660	mature	blood
SRR6323925	Cherry Valley	201	SAMN08099615	SRX3423652	Illumina HiSeq 2500	5678	2571	SRR6323925	SRS2715293	CV5	missing	WGS	PRJNA419832	Model organism or animal	CHINA AGRICULTURAL UNIVERSITY	public	sra	sra-sos	PAIRED	DNase	GENOMIC	Anas platyrhynchos	ILLUMINA	SRP125660	mature	blood
SRR6323943	Cherry Valley	201	SAMN08099616	SRX3423634	Illumina HiSeq 2500	5056	2329	SRR6323943	SRS2715276	CV6	missing	WGS	PRJNA419832	Model organism or animal	CHINA AGRICULTURAL UNIVERSITY	public	sra	sra-sos	PAIRED	DNase	GENOMIC	Anas platyrhynchos	ILLUMINA	SRP125660	mature	blood
SRR6323934	Cherry Valley	201	SAMN08099617	SRX3423643	Illumina HiSeq 2500	4250	1954	SRR6323934	SRS2715284	CV7	missing	WGS	PRJNA419832	Model organism or animal	CHINA AGRICULTURAL UNIVERSITY	public	sra	sra-sos	PAIRED	DNase	GENOMIC	Anas platyrhynchos	ILLUMINA	SRP125660	mature	blood
SRR6323936	Cherry Valley	201	SAMN08099618	SRX3423641	Illumina HiSeq 2500	4620	2111	SRR6323936	SRS2715282	CV8	missing	WGS	PRJNA419832	Model organism or animal	CHINA AGRICULTURAL UNIVERSITY	public	sra	sra-sos	PAIRED	DNase	GENOMIC	Anas platyrhynchos	ILLUMINA	SRP125660	mature	blood
SRR6323897	Maple Leaf	201	SAMN08099619	SRX3423680	Illumina HiSeq 2500	8992	4169	SRR6323897	SRS2715321	ML1	missing	WGS	PRJNA419832	Model organism or animal	CHINA AGRICULTURAL UNIVERSITY	public	sra	sra-sos	PAIRED	DNase	GENOMIC	Anas platyrhynchos	ILLUMINA	SRP125660	mature	blood
SRR6323898	Maple Leaf	201	SAMN08099620	SRX3423679	Illumina HiSeq 2500	5849	2776	SRR6323898	SRS2715319	ML2	missing	WGS	PRJNA419832	Model organism or animal	CHINA AGRICULTURAL UNIVERSITY	public	sra	sra-sos	PAIRED	DNase	GENOMIC	Anas platyrhynchos	ILLUMINA	SRP125660	mature	blood
SRR6323889	Maple Leaf	201	SAMN08099621	SRX3423688	Illumina HiSeq 2500	4938	3404	SRR6323889	SRS2715327	ML3	missing	WGS	PRJNA419832	Model organism or animal	CHINA AGRICULTURAL UNIVERSITY	public	sra	sra-sos	PAIRED	DNase	GENOMIC	Anas platyrhynchos	ILLUMINA	SRP125660	mature	blood
SRR6323888	Maple Leaf	201	SAMN08099622	SRX3423689	Illumina HiSeq 2500	4712	3257	SRR6323888	SRS2715328	ML4	missing	WGS	PRJNA419832	Model organism or animal	CHINA AGRICULTURAL UNIVERSITY	public	sra	sra-sos	PAIRED	DNase	GENOMIC	Anas platyrhynchos	ILLUMINA	SRP125660	mature	blood
SRR6323893	Maple Leaf	201	SAMN08099623	SRX3423684	Illumina HiSeq 2500	4729	3251	SRR6323893	SRS2715324	ML5	missing	WGS	PRJNA419832	Model organism or animal	CHINA AGRICULTURAL UNIVERSITY	public	sra	sra-sos	PAIRED	DNase	GENOMIC	Anas platyrhynchos	ILLUMINA	SRP125660	mature	blood
SRR6323892	Maple Leaf	201	SAMN08099624	SRX3423685	Illumina HiSeq 2500	5344	2615	SRR6323892	SRS2715325	ML6	missing	WGS	PRJNA419832	Model organism or animal	CHINA AGRICULTURAL UNIVERSITY	public	sra	sra-sos	PAIRED	DNase	GENOMIC	Anas platyrhynchos	ILLUMINA	SRP125660	mature	blood
SRR6323877	Maple Leaf	201	SAMN08099625	SRX3423700	Illumina HiSeq 2500	5613	2702	SRR6323877	SRS2715340	ML7	missing	WGS	PRJNA419832	Model organism or animal	CHINA AGRICULTURAL UNIVERSITY	public	sra	sra-sos	PAIRED	DNase	GENOMIC	Anas platyrhynchos	ILLUMINA	SRP125660	mature	blood
SRR6323886	Maple Leaf	201	SAMN08099626	SRX3423691	Illumina HiSeq 2500	5453	2623	SRR6323886	SRS2715331	ML8	missing	WGS	PRJNA419832	Model organism or animal	CHINA AGRICULTURAL UNIVERSITY	public	sra	sra-sos	PAIRED	DNase	GENOMIC	Anas platyrhynchos	ILLUMINA	SRP125660	mature	blood
SRR6323869	Pekin	201	SAMN08099603	SRX3423708	Illumina HiSeq 2500	9024	3931	SRR6323869	SRS2715347	PK1	missing	WGS	PRJNA419832	Model organism or animal	CHINA AGRICULTURAL UNIVERSITY	public	sra	sra-sos	PAIRED	DNase	GENOMIC	Anas platyrhynchos	ILLUMINA	SRP125660	mature	blood
SRR6323868	Pekin	201	SAMN08099604	SRX3423709	Illumina HiSeq 2500	4994	2186	SRR6323868	SRS2715348	PK2	missing	WGS	PRJNA419832	Model organism or animal	CHINA AGRICULTURAL UNIVERSITY	public	sra	sra-sos	PAIRED	DNase	GENOMIC	Anas platyrhynchos	ILLUMINA	SRP125660	mature	blood
SRR6323875	Pekin	201	SAMN08099605	SRX3423702	Illumina HiSeq 2500	4355	1906	SRR6323875	SRS2715341	PK3	missing	WGS	PRJNA419832	Model organism or animal	CHINA AGRICULTURAL UNIVERSITY	public	sra	sra-sos	PAIRED	DNase	GENOMIC	Anas platyrhynchos	ILLUMINA	SRP125660	mature	blood
SRR6323874	Pekin	201	SAMN08099606	SRX3423703	Illumina HiSeq 2500	5580	2497	SRR6323874	SRS2715342	PK4	missing	WGS	PRJNA419832	Model organism or animal	CHINA AGRICULTURAL UNIVERSITY	public	sra	sra-sos	PAIRED	DNase	GENOMIC	Anas platyrhynchos	ILLUMINA	SRP125660	mature	blood
SRR6323873	Pekin	201	SAMN08099607	SRX3423704	Illumina HiSeq 2500	5594	2427	SRR6323873	SRS2715343	PK5	missing	WGS	PRJNA419832	Model organism or animal	CHINA AGRICULTURAL UNIVERSITY	public	sra	sra-sos	PAIRED	DNase	GENOMIC	Anas platyrhynchos	ILLUMINA	SRP125660	mature	blood
SRR6323872	Pekin	201	SAMN08099608	SRX3423705	Illumina HiSeq 2500	4540	1993	SRR6323872	SRS2715344	PK6	missing	WGS	PRJNA419832	Model organism or animal	CHINA AGRICULTURAL UNIVERSITY	public	sra	sra-sos	PAIRED	DNase	GENOMIC	Anas platyrhynchos	ILLUMINA	SRP125660	mature	blood
SRR6323879	Pekin	201	SAMN08099609	SRX3423698	Illumina HiSeq 2500	4447	1938	SRR6323879	SRS2715336	PK7	missing	WGS	PRJNA419832	Model organism or animal	CHINA AGRICULTURAL UNIVERSITY	public	sra	sra-sos	PAIRED	DNase	GENOMIC	Anas platyrhynchos	ILLUMINA	SRP125660	mature	blood
SRR6323878	Pekin	201	SAMN08099610	SRX3423699	Illumina HiSeq 2500	5716	2504	SRR6323878	SRS2715338	PK8	missing	WGS	PRJNA419832	Model organism or animal	CHINA AGRICULTURAL UNIVERSITY	public	sra	sra-sos	PAIRED	DNase	GENOMIC	Anas platyrhynchos	ILLUMINA	SRP125660	mature	blood
PK-10	Pekin	300	SAMN08952632	SRX4020410	HiSeq X Ten	14931	6932	SRR7091411	SRS3241693	S89	male	WGS	PRJNA450892	Model organism or animal	INSTITUTE OF ANIMAL SCIENCES (IAS), CHINESE ACADEMY OF AGRICULTURAL SCIENCES (CAAS)	public	sra	ncbi	PAIRED	PCR	GENOMIC	Anas platyrhynchos	ILLUMINA	SRP144280	8 week	blood
PK-11	Pekin	300	SAMN08952633	SRX4020409	HiSeq X Ten	15525	7149	SRR7091412	SRS3241692	S90	male	WGS	PRJNA450892	Model organism or animal	INSTITUTE OF ANIMAL SCIENCES (IAS), CHINESE ACADEMY OF AGRICULTURAL SCIENCES (CAAS)	public	sra	ncbi	PAIRED	PCR	GENOMIC	Anas platyrhynchos	ILLUMINA	SRP144280	8 week	blood
PK-12	Pekin	300	SAMN08952634	SRX4020321	HiSeq X Ten	13498	6271	SRR7091500	SRS3241604	S91	male	WGS	PRJNA450892	Model organism or animal	INSTITUTE OF ANIMAL SCIENCES (IAS), CHINESE ACADEMY OF AGRICULTURAL SCIENCES (CAAS)	public	sra	ncbi	PAIRED	PCR	GENOMIC	Anas platyrhynchos	ILLUMINA	SRP144280	8 week	blood
PK-13	Pekin	300	SAMN08952635	SRX4020322	HiSeq X Ten	13116	5987	SRR7091499	SRS3241605	S92	male	WGS	PRJNA450892	Model organism or animal	INSTITUTE OF ANIMAL SCIENCES (IAS), CHINESE ACADEMY OF AGRICULTURAL SCIENCES (CAAS)	public	sra	ncbi	PAIRED	PCR	GENOMIC	Anas platyrhynchos	ILLUMINA	SRP144280	8 week	blood
PK-14	Pekin	300	SAMN08952636	SRX4020323	HiSeq X Ten	11179	5217	SRR7091498	SRS3241606	S93	male	WGS	PRJNA450892	Model organism or animal	INSTITUTE OF ANIMAL SCIENCES (IAS), CHINESE ACADEMY OF AGRICULTURAL SCIENCES (CAAS)	public	sra	ncbi	PAIRED	PCR	GENOMIC	Anas platyrhynchos	ILLUMINA	SRP144280	8 week	blood
PK-2	Pekin	300	SAMN08952637	SRX4020324	HiSeq X Ten	12100	5651	SRR7091497	SRS3241607	S94	female	WGS	PRJNA450892	Model organism or animal	INSTITUTE OF ANIMAL SCIENCES (IAS), CHINESE ACADEMY OF AGRICULTURAL SCIENCES (CAAS)	public	sra	ncbi	PAIRED	PCR	GENOMIC	Anas platyrhynchos	ILLUMINA	SRP144280	8 week	blood
PK-3	Pekin	300	SAMN08952638	SRX4020317	HiSeq X Ten	9900	4671	SRR7091504	SRS3241600	S95	female	WGS	PRJNA450892	Model organism or animal	INSTITUTE OF ANIMAL SCIENCES (IAS), CHINESE ACADEMY OF AGRICULTURAL SCIENCES (CAAS)	public	sra	ncbi	PAIRED	PCR	GENOMIC	Anas platyrhynchos	ILLUMINA	SRP144280	8 week	blood
PK-4	Pekin	300	SAMN08952639	SRX4020318	HiSeq X Ten	10947	5103	SRR7091503	SRS3241601	S96	female	WGS	PRJNA450892	Model organism or animal	INSTITUTE OF ANIMAL SCIENCES (IAS), CHINESE ACADEMY OF AGRICULTURAL SCIENCES (CAAS)	public	sra	ncbi	PAIRED	PCR	GENOMIC	Anas platyrhynchos	ILLUMINA	SRP144280	8 week	blood
PK-5	Pekin	300	SAMN08952640	SRX4020319	HiSeq X Ten	14263	6590	SRR7091502	SRS3241602	S97	female	WGS	PRJNA450892	Model organism or animal	INSTITUTE OF ANIMAL SCIENCES (IAS), CHINESE ACADEMY OF AGRICULTURAL SCIENCES (CAAS)	public	sra	ncbi	PAIRED	PCR	GENOMIC	Anas platyrhynchos	ILLUMINA	SRP144280	8 week	blood
PK-6	Pekin	300	SAMN08952641	SRX4020320	HiSeq X Ten	17195	7994	SRR7091501	SRS3241603	S98	female	WGS	PRJNA450892	Model organism or animal	INSTITUTE OF ANIMAL SCIENCES (IAS), CHINESE ACADEMY OF AGRICULTURAL SCIENCES (CAAS)	public	sra	ncbi	PAIRED	PCR	GENOMIC	Anas platyrhynchos	ILLUMINA	SRP144280	8 week	blood
SRR6323928	Mallard Ningxia	201	SAMN08099581	SRX3423649	Illumina HiSeq 2500	19880	9189	SRR6323928	SRS2715290	MDN1	missing	WGS	PRJNA419832	Model organism or animal	CHINA AGRICULTURAL UNIVERSITY	public	sra	sra-sos	PAIRED	DNase	GENOMIC	Anas platyrhynchos	ILLUMINA	SRP125660	mature	blood
SRR6323929	Mallard Ningxia	201	SAMN08099582	SRX3423648	Illumina HiSeq 2500	5835	2851	SRR6323929	SRS2715289	MDN2	missing	WGS	PRJNA419832	Model organism or animal	CHINA AGRICULTURAL UNIVERSITY	public	sra	sra-sos	PAIRED	DNase	GENOMIC	Anas platyrhynchos	ILLUMINA	SRP125660	mature	blood
SRR6323926	Mallard Ningxia	201	SAMN08099583	SRX3423651	Illumina HiSeq 2500	5852	2807	SRR6323926	SRS2715292	MDN3	missing	WGS	PRJNA419832	Model organism or animal	CHINA AGRICULTURAL UNIVERSITY	public	sra	sra-sos	PAIRED	DNase	GENOMIC	Anas platyrhynchos	ILLUMINA	SRP125660	mature	blood
SRR6323927	Mallard Ningxia	201	SAMN08099584	SRX3423650	Illumina HiSeq 2500	5405	2598	SRR6323927	SRS2715291	MDN4	missing	WGS	PRJNA419832	Model organism or animal	CHINA AGRICULTURAL UNIVERSITY	public	sra	sra-sos	PAIRED	DNase	GENOMIC	Anas platyrhynchos	ILLUMINA	SRP125660	mature	blood
SRR6323932	Mallard Ningxia	201	SAMN08099585	SRX3423645	Illumina HiSeq 2500	5732	2676	SRR6323932	SRS2715286	MDN5	missing	WGS	PRJNA419832	Model organism or animal	CHINA AGRICULTURAL UNIVERSITY	public	sra	sra-sos	PAIRED	DNase	GENOMIC	Anas platyrhynchos	ILLUMINA	SRP125660	mature	blood
SRR6323933	Mallard Ningxia	201	SAMN08099586	SRX3423644	Illumina HiSeq 2500	5861	2737	SRR6323933	SRS2715285	MDN6	missing	WGS	PRJNA419832	Model organism or animal	CHINA AGRICULTURAL UNIVERSITY	public	sra	sra-sos	PAIRED	DNase	GENOMIC	Anas platyrhynchos	ILLUMINA	SRP125660	mature	blood
SRR6323930	Mallard Ningxia	201	SAMN08099587	SRX3423647	Illumina HiSeq 2500	5615	2633	SRR6323930	SRS2715288	MDN7	missing	WGS	PRJNA419832	Model organism or animal	CHINA AGRICULTURAL UNIVERSITY	public	sra	sra-sos	PAIRED	DNase	GENOMIC	Anas platyrhynchos	ILLUMINA	SRP125660	mature	blood
SRR6323931	Mallard Ningxia	201	SAMN08099588	SRX3423646	Illumina HiSeq 2500	5238	2478	SRR6323931	SRS2715287	MDN8	missing	WGS	PRJNA419832	Model organism or animal	CHINA AGRICULTURAL UNIVERSITY	public	sra	sra-sos	PAIRED	DNase	GENOMIC	Anas platyrhynchos	ILLUMINA	SRP125660	mature	blood
SRR6323939	Mallard Zhejiang	302	SAMN08099589	SRX3423638	Illumina HiSeq 4000	11268	5368	SRR6323939	SRS2715279	MDZ1	missing	WGS	PRJNA419832	Model organism or animal	CHINA AGRICULTURAL UNIVERSITY	public	sra	sra-sos	PAIRED	DNase	GENOMIC	Anas platyrhynchos	ILLUMINA	SRP125660	mature	blood
SRR6323904	Mallard Zhejiang	301	SAMN08099598	SRX3423673	Illumina HiSeq 4000	12104	5581	SRR6323904	SRS2715313	MDZ10	missing	WGS	PRJNA419832	Model organism or animal	CHINA AGRICULTURAL UNIVERSITY	public	sra	sra-sos	PAIRED	DNase	GENOMIC	Anas platyrhynchos	ILLUMINA	SRP125660	mature	blood
SRR6323895	Mallard Zhejiang	301	SAMN08099599	SRX3423682	Illumina HiSeq 4000	13602	6203	SRR6323895	SRS2715322	MDZ11	missing	WGS	PRJNA419832	Model organism or animal	CHINA AGRICULTURAL UNIVERSITY	public	sra	sra-sos	PAIRED	DNase	GENOMIC	Anas platyrhynchos	ILLUMINA	SRP125660	mature	blood
SRR6323896	Mallard Zhejiang	301	SAMN08099600	SRX3423681	Illumina HiSeq 4000	13849	6210	SRR6323896	SRS2715320	MDZ12	missing	WGS	PRJNA419832	Model organism or animal	CHINA AGRICULTURAL UNIVERSITY	public	sra	sra-sos	PAIRED	DNase	GENOMIC	Anas platyrhynchos	ILLUMINA	SRP125660	mature	blood
SRR6323871	Mallard Zhejiang	301	SAMN08099601	SRX3423706	Illumina HiSeq 4000	13231	5998	SRR6323871	SRS2715345	MDZ13	missing	WGS	PRJNA419832	Model organism or animal	CHINA AGRICULTURAL UNIVERSITY	public	sra	sra-sos	PAIRED	DNase	GENOMIC	Anas platyrhynchos	ILLUMINA	SRP125660	mature	blood
SRR6323870	Mallard Zhejiang	301	SAMN08099602	SRX3423707	Illumina HiSeq 4000	13119	6033	SRR6323870	SRS2715346	MDZ14	missing	WGS	PRJNA419832	Model organism or animal	CHINA AGRICULTURAL UNIVERSITY	public	sra	sra-sos	PAIRED	DNase	GENOMIC	Anas platyrhynchos	ILLUMINA	SRP125660	mature	blood
SRR6323924	Mallard Zhejiang	302	SAMN08099590	SRX3423653	Illumina HiSeq 4000	11069	5296	SRR6323924	SRS2715311	MDZ2	missing	WGS	PRJNA419832	Model organism or animal	CHINA AGRICULTURAL UNIVERSITY	public	sra	sra-sos	PAIRED	DNase	GENOMIC	Anas platyrhynchos	ILLUMINA	SRP125660	mature	blood
SRR6323901	Mallard Zhejiang	301	SAMN08099591	SRX3423676	Illumina HiSeq 4000	12112	5591	SRR6323901	SRS2715316	MDZ3	missing	WGS	PRJNA419832	Model organism or animal	CHINA AGRICULTURAL UNIVERSITY	public	sra	sra-sos	PAIRED	DNase	GENOMIC	Anas platyrhynchos	ILLUMINA	SRP125660	mature	blood
SRR6323902	Mallard Zhejiang	301	SAMN08099592	SRX3423675	Illumina HiSeq 4000	14299	6398	SRR6323902	SRS2715315	MDZ4	missing	WGS	PRJNA419832	Model organism or animal	CHINA AGRICULTURAL UNIVERSITY	public	sra	sra-sos	PAIRED	DNase	GENOMIC	Anas platyrhynchos	ILLUMINA	SRP125660	mature	blood
SRR6323899	Mallard Zhejiang	301	SAMN08099593	SRX3423678	Illumina HiSeq 4000	12800	5889	SRR6323899	SRS2715318	MDZ5	missing	WGS	PRJNA419832	Model organism or animal	CHINA AGRICULTURAL UNIVERSITY	public	sra	sra-sos	PAIRED	DNase	GENOMIC	Anas platyrhynchos	ILLUMINA	SRP125660	mature	blood
SRR6323900	Mallard Zhejiang	301	SAMN08099594	SRX3423677	Illumina HiSeq 4000	12148	5692	SRR6323900	SRS2715317	MDZ6	missing	WGS	PRJNA419832	Model organism or animal	CHINA AGRICULTURAL UNIVERSITY	public	sra	sra-sos	PAIRED	DNase	GENOMIC	Anas platyrhynchos	ILLUMINA	SRP125660	mature	blood
SRR6323905	Mallard Zhejiang	301	SAMN08099595	SRX3423672	Illumina HiSeq 4000	14064	6351	SRR6323905	SRS2715312	MDZ7	missing	WGS	PRJNA419832	Model organism or animal	CHINA AGRICULTURAL UNIVERSITY	public	sra	sra-sos	PAIRED	DNase	GENOMIC	Anas platyrhynchos	ILLUMINA	SRP125660	mature	blood
SRR6323906	Mallard Zhejiang	301	SAMN08099596	SRX3423671	Illumina HiSeq 4000	12567	5798	SRR6323906	SRS2715349	MDZ8	missing	WGS	PRJNA419832	Model organism or animal	CHINA AGRICULTURAL UNIVERSITY	public	sra	sra-sos	PAIRED	DNase	GENOMIC	Anas platyrhynchos	ILLUMINA	SRP125660	mature	blood
SRR6323903	Mallard Zhejiang	302	SAMN08099597	SRX3423674	Illumina HiSeq 4000	14010	7005	SRR6323903	SRS2715314	MDZ9	missing	WGS	PRJNA419832	Model organism or animal	CHINA AGRICULTURAL UNIVERSITY	public	sra	sra-sos	PAIRED	DNase	GENOMIC	Anas platyrhynchos	ILLUMINA	SRP125660	mature	blood
B	Mallard	300	SAMN08952581	SRX4020378	HiSeq X Ten	16241	6571	SRR7091443	SRS3241662	S38	male	WGS	PRJNA450892	Model organism or animal	INSTITUTE OF ANIMAL SCIENCES (IAS), CHINESE ACADEMY OF AGRICULTURAL SCIENCES (CAAS)	public	sra	ncbi	PAIRED	PCR	GENOMIC	Anas platyrhynchos	ILLUMINA	SRP144280	8 week	blood
C	Mallard	300	SAMN08952582	SRX4020375	HiSeq X Ten	17248	7016	SRR7091446	SRS3241658	S39	male	WGS	PRJNA450892	Model organism or animal	INSTITUTE OF ANIMAL SCIENCES (IAS), CHINESE ACADEMY OF AGRICULTURAL SCIENCES (CAAS)	public	sra	ncbi	PAIRED	PCR	GENOMIC	Anas platyrhynchos	ILLUMINA	SRP144280	8 week	blood
D	Mallard	300	SAMN08952583	SRX4020376	HiSeq X Ten	17519	7089	SRR7091445	SRS3241659	S40	male	WGS	PRJNA450892	Model organism or animal	INSTITUTE OF ANIMAL SCIENCES (IAS), CHINESE ACADEMY OF AGRICULTURAL SCIENCES (CAAS)	public	sra	ncbi	PAIRED	PCR	GENOMIC	Anas platyrhynchos	ILLUMINA	SRP144280	8 week	blood
W10	Mallard	276	SAMN08952547	SRX4020362	Illumina HiSeq 2000	13891	5104	SRR7091459	SRS3241644	S4	female	WGS	PRJNA450892	Model organism or animal	INSTITUTE OF ANIMAL SCIENCES (IAS), CHINESE ACADEMY OF AGRICULTURAL SCIENCES (CAAS)	public	sra	ncbi	PAIRED	PCR	GENOMIC	Anas platyrhynchos	ILLUMINA	SRP144280	8 week	blood
W102	Mallard	278	SAMN08952580	SRX4020377	Illumina HiSeq 2000	12062	4519	SRR7091444	SRS3241660	S37	female	WGS	PRJNA450892	Model organism or animal	INSTITUTE OF ANIMAL SCIENCES (IAS), CHINESE ACADEMY OF AGRICULTURAL SCIENCES (CAAS)	public	sra	ncbi	PAIRED	PCR	GENOMIC	Anas platyrhynchos	ILLUMINA	SRP144280	8 week	blood
W16	Mallard	277	SAMN08952548	SRX4020359	Illumina HiSeq 2000	11715	4419	SRR7091462	SRS3241641	S5	female	WGS	PRJNA450892	Model organism or animal	INSTITUTE OF ANIMAL SCIENCES (IAS), CHINESE ACADEMY OF AGRICULTURAL SCIENCES (CAAS)	public	sra	ncbi	PAIRED	PCR	GENOMIC	Anas platyrhynchos	ILLUMINA	SRP144280	8 week	blood
W17	Mallard	273	SAMN08952549	SRX4020360	Illumina HiSeq 2000	12162	4600	SRR7091461	SRS3241642	S6	female	WGS	PRJNA450892	Model organism or animal	INSTITUTE OF ANIMAL SCIENCES (IAS), CHINESE ACADEMY OF AGRICULTURAL SCIENCES (CAAS)	public	sra	ncbi	PAIRED	PCR	GENOMIC	Anas platyrhynchos	ILLUMINA	SRP144280	8 week	blood
W18	Mallard	278	SAMN08952550	SRX4020357	Illumina HiSeq 2000	12375	4704	SRR7091464	SRS3241639	S7	female	WGS	PRJNA450892	Model organism or animal	INSTITUTE OF ANIMAL SCIENCES (IAS), CHINESE ACADEMY OF AGRICULTURAL SCIENCES (CAAS)	public	sra	ncbi	PAIRED	PCR	GENOMIC	Anas platyrhynchos	ILLUMINA	SRP144280	8 week	blood
W21	Mallard	280	SAMN08952551	SRX4020358	Illumina HiSeq 2000	13307	4989	SRR7091463	SRS3241640	S8	female	WGS	PRJNA450892	Model organism or animal	INSTITUTE OF ANIMAL SCIENCES (IAS), CHINESE ACADEMY OF AGRICULTURAL SCIENCES (CAAS)	public	sra	ncbi	PAIRED	PCR	GENOMIC	Anas platyrhynchos	ILLUMINA	SRP144280	8 week	blood
W25	Mallard	274	SAMN08952552	SRX4020355	Illumina HiSeq 2000	10968	4260	SRR7091466	SRS3241637	S9	female	WGS	PRJNA450892	Model organism or animal	INSTITUTE OF ANIMAL SCIENCES (IAS), CHINESE ACADEMY OF AGRICULTURAL SCIENCES (CAAS)	public	sra	ncbi	PAIRED	PCR	GENOMIC	Anas platyrhynchos	ILLUMINA	SRP144280	8 week	blood
W26	Mallard	276	SAMN08952553	SRX4020356	Illumina HiSeq 2000	12564	4631	SRR7091465	SRS3241638	S10	female	WGS	PRJNA450892	Model organism or animal	INSTITUTE OF ANIMAL SCIENCES (IAS), CHINESE ACADEMY OF AGRICULTURAL SCIENCES (CAAS)	public	sra	ncbi	PAIRED	PCR	GENOMIC	Anas platyrhynchos	ILLUMINA	SRP144280	8 week	blood
W28	Mallard	276	SAMN08952554	SRX4020395	Illumina HiSeq 2000	11395	4270	SRR7091426	SRS3241679	S11	female	WGS	PRJNA450892	Model organism or animal	INSTITUTE OF ANIMAL SCIENCES (IAS), CHINESE ACADEMY OF AGRICULTURAL SCIENCES (CAAS)	public	sra	ncbi	PAIRED	PCR	GENOMIC	Anas platyrhynchos	ILLUMINA	SRP144280	8 week	blood
W29	Mallard	274	SAMN08952555	SRX4020396	Illumina HiSeq 2000	11291	4298	SRR7091425	SRS3241678	S12	female	WGS	PRJNA450892	Model organism or animal	INSTITUTE OF ANIMAL SCIENCES (IAS), CHINESE ACADEMY OF AGRICULTURAL SCIENCES (CAAS)	public	sra	ncbi	PAIRED	PCR	GENOMIC	Anas platyrhynchos	ILLUMINA	SRP144280	8 week	blood
W32	Mallard	276	SAMN08952556	SRX4020397	Illumina HiSeq 2000	11673	4405	SRR7091424	SRS3241680	S13	female	WGS	PRJNA450892	Model organism or animal	INSTITUTE OF ANIMAL SCIENCES (IAS), CHINESE ACADEMY OF AGRICULTURAL SCIENCES (CAAS)	public	sra	ncbi	PAIRED	PCR	GENOMIC	Anas platyrhynchos	ILLUMINA	SRP144280	8 week	blood
W33	Mallard	278	SAMN08952557	SRX4020398	Illumina HiSeq 2000	12341	4664	SRR7091423	SRS3241681	S14	female	WGS	PRJNA450892	Model organism or animal	INSTITUTE OF ANIMAL SCIENCES (IAS), CHINESE ACADEMY OF AGRICULTURAL SCIENCES (CAAS)	public	sra	ncbi	PAIRED	PCR	GENOMIC	Anas platyrhynchos	ILLUMINA	SRP144280	8 week	blood
W34	Mallard	277	SAMN08952558	SRX4020391	Illumina HiSeq 2000	13373	5046	SRR7091430	SRS3241674	S15	female	WGS	PRJNA450892	Model organism or animal	INSTITUTE OF ANIMAL SCIENCES (IAS), CHINESE ACADEMY OF AGRICULTURAL SCIENCES (CAAS)	public	sra	ncbi	PAIRED	PCR	GENOMIC	Anas platyrhynchos	ILLUMINA	SRP144280	8 week	blood
W45	Mallard	277	SAMN08952559	SRX4020392	Illumina HiSeq 2000	13627	5160	SRR7091429	SRS3241675	S16	female	WGS	PRJNA450892	Model organism or animal	INSTITUTE OF ANIMAL SCIENCES (IAS), CHINESE ACADEMY OF AGRICULTURAL SCIENCES (CAAS)	public	sra	ncbi	PAIRED	PCR	GENOMIC	Anas platyrhynchos	ILLUMINA	SRP144280	8 week	blood
W46	Mallard	273	SAMN08952560	SRX4020393	Illumina HiSeq 2000	11096	4269	SRR7091428	SRS3241676	S17	female	WGS	PRJNA450892	Model organism or animal	INSTITUTE OF ANIMAL SCIENCES (IAS), CHINESE ACADEMY OF AGRICULTURAL SCIENCES (CAAS)	public	sra	ncbi	PAIRED	PCR	GENOMIC	Anas platyrhynchos	ILLUMINA	SRP144280	8 week	blood
W49	Mallard	276	SAMN08952561	SRX4020394	Illumina HiSeq 2000	11207	4206	SRR7091427	SRS3241677	S18	female	WGS	PRJNA450892	Model organism or animal	INSTITUTE OF ANIMAL SCIENCES (IAS), CHINESE ACADEMY OF AGRICULTURAL SCIENCES (CAAS)	public	sra	ncbi	PAIRED	PCR	GENOMIC	Anas platyrhynchos	ILLUMINA	SRP144280	8 week	blood
W51	Mallard	274	SAMN08952562	SRX4020399	Illumina HiSeq 2000	12557	4728	SRR7091422	SRS3241682	S19	female	WGS	PRJNA450892	Model organism or animal	INSTITUTE OF ANIMAL SCIENCES (IAS), CHINESE ACADEMY OF AGRICULTURAL SCIENCES (CAAS)	public	sra	ncbi	PAIRED	PCR	GENOMIC	Anas platyrhynchos	ILLUMINA	SRP144280	8 week	blood
W52	Mallard	272	SAMN08952563	SRX4020400	Illumina HiSeq 2000	10943	4293	SRR7091421	SRS3241683	S20	female	WGS	PRJNA450892	Model organism or animal	INSTITUTE OF ANIMAL SCIENCES (IAS), CHINESE ACADEMY OF AGRICULTURAL SCIENCES (CAAS)	public	sra	ncbi	PAIRED	PCR	GENOMIC	Anas platyrhynchos	ILLUMINA	SRP144280	8 week	blood
W53	Mallard	273	SAMN08952564	SRX4020352	Illumina HiSeq 2000	11115	4223	SRR7091469	SRS3241634	S21	female	WGS	PRJNA450892	Model organism or animal	INSTITUTE OF ANIMAL SCIENCES (IAS), CHINESE ACADEMY OF AGRICULTURAL SCIENCES (CAAS)	public	sra	ncbi	PAIRED	PCR	GENOMIC	Anas platyrhynchos	ILLUMINA	SRP144280	8 week	blood
W58	Mallard	276	SAMN08952565	SRX4020351	Illumina HiSeq 2000	12111	4598	SRR7091470	SRS3241633	S22	female	WGS	PRJNA450892	Model organism or animal	INSTITUTE OF ANIMAL SCIENCES (IAS), CHINESE ACADEMY OF AGRICULTURAL SCIENCES (CAAS)	public	sra	ncbi	PAIRED	PCR	GENOMIC	Anas platyrhynchos	ILLUMINA	SRP144280	8 week	blood
W59	Mallard	275	SAMN08952566	SRX4020354	Illumina HiSeq 2000	12141	4511	SRR7091467	SRS3241636	S23	female	WGS	PRJNA450892	Model organism or animal	INSTITUTE OF ANIMAL SCIENCES (IAS), CHINESE ACADEMY OF AGRICULTURAL SCIENCES (CAAS)	public	sra	ncbi	PAIRED	PCR	GENOMIC	Anas platyrhynchos	ILLUMINA	SRP144280	8 week	blood
W6	Mallard	280	SAMN08952544	SRX4020363	Illumina HiSeq 2000	13547	5025	SRR7091458	SRS3241645	S1	female	WGS	PRJNA450892	Model organism or animal	INSTITUTE OF ANIMAL SCIENCES (IAS), CHINESE ACADEMY OF AGRICULTURAL SCIENCES (CAAS)	public	sra	ncbi	PAIRED	PCR	GENOMIC	Anas platyrhynchos	ILLUMINA	SRP144280	8 week	blood
W64	Mallard	275	SAMN08952567	SRX4020353	Illumina HiSeq 2000	11907	4549	SRR7091468	SRS3241635	S24	female	WGS	PRJNA450892	Model organism or animal	INSTITUTE OF ANIMAL SCIENCES (IAS), CHINESE ACADEMY OF AGRICULTURAL SCIENCES (CAAS)	public	sra	ncbi	PAIRED	PCR	GENOMIC	Anas platyrhynchos	ILLUMINA	SRP144280	8 week	blood
W65	Mallard	276	SAMN08952568	SRX4020348	Illumina HiSeq 2000	12136	4672	SRR7091473	SRS3241630	S25	female	WGS	PRJNA450892	Model organism or animal	INSTITUTE OF ANIMAL SCIENCES (IAS), CHINESE ACADEMY OF AGRICULTURAL SCIENCES (CAAS)	public	sra	ncbi	PAIRED	PCR	GENOMIC	Anas platyrhynchos	ILLUMINA	SRP144280	8 week	blood
W7	Mallard	274	SAMN08952545	SRX4020364	Illumina HiSeq 2000	12578	4795	SRR7091457	SRS3241646	S2	female	WGS	PRJNA450892	Model organism or animal	INSTITUTE OF ANIMAL SCIENCES (IAS), CHINESE ACADEMY OF AGRICULTURAL SCIENCES (CAAS)	public	sra	ncbi	PAIRED	PCR	GENOMIC	Anas platyrhynchos	ILLUMINA	SRP144280	8 week	blood
W70	Mallard	272	SAMN08952569	SRX4020347	Illumina HiSeq 2000	10337	4006	SRR7091474	SRS3241629	S26	female	WGS	PRJNA450892	Model organism or animal	INSTITUTE OF ANIMAL SCIENCES (IAS), CHINESE ACADEMY OF AGRICULTURAL SCIENCES (CAAS)	public	sra	ncbi	PAIRED	PCR	GENOMIC	Anas platyrhynchos	ILLUMINA	SRP144280	8 week	blood
W71	Mallard	272	SAMN08952570	SRX4020350	Illumina HiSeq 2000	9615	3680	SRR7091471	SRS3241632	S27	female	WGS	PRJNA450892	Model organism or animal	INSTITUTE OF ANIMAL SCIENCES (IAS), CHINESE ACADEMY OF AGRICULTURAL SCIENCES (CAAS)	public	sra	ncbi	PAIRED	PCR	GENOMIC	Anas platyrhynchos	ILLUMINA	SRP144280	8 week	blood
W76	Mallard	275	SAMN08952571	SRX4020349	Illumina HiSeq 2000	11390	4358	SRR7091472	SRS3241631	S28	female	WGS	PRJNA450892	Model organism or animal	INSTITUTE OF ANIMAL SCIENCES (IAS), CHINESE ACADEMY OF AGRICULTURAL SCIENCES (CAAS)	public	sra	ncbi	PAIRED	PCR	GENOMIC	Anas platyrhynchos	ILLUMINA	SRP144280	8 week	blood
W78	Mallard	280	SAMN08952572	SRX4020346	Illumina HiSeq 2000	14649	5469	SRR7091475	SRS3241628	S29	female	WGS	PRJNA450892	Model organism or animal	INSTITUTE OF ANIMAL SCIENCES (IAS), CHINESE ACADEMY OF AGRICULTURAL SCIENCES (CAAS)	public	sra	ncbi	PAIRED	PCR	GENOMIC	Anas platyrhynchos	ILLUMINA	SRP144280	8 week	blood
W80	Mallard	277	SAMN08952573	SRX4020345	Illumina HiSeq 2000	12473	4685	SRR7091476	SRS3241627	S30	female	WGS	PRJNA450892	Model organism or animal	INSTITUTE OF ANIMAL SCIENCES (IAS), CHINESE ACADEMY OF AGRICULTURAL SCIENCES (CAAS)	public	sra	ncbi	PAIRED	PCR	GENOMIC	Anas platyrhynchos	ILLUMINA	SRP144280	8 week	blood
W82	Mallard	278	SAMN08952574	SRX4020383	Illumina HiSeq 2000	12468	4691	SRR7091438	SRS3241666	S31	female	WGS	PRJNA450892	Model organism or animal	INSTITUTE OF ANIMAL SCIENCES (IAS), CHINESE ACADEMY OF AGRICULTURAL SCIENCES (CAAS)	public	sra	ncbi	PAIRED	PCR	GENOMIC	Anas platyrhynchos	ILLUMINA	SRP144280	8 week	blood
W83	Mallard	274	SAMN08952575	SRX4020384	Illumina HiSeq 2000	12022	4657	SRR7091437	SRS3241667	S32	female	WGS	PRJNA450892	Model organism or animal	INSTITUTE OF ANIMAL SCIENCES (IAS), CHINESE ACADEMY OF AGRICULTURAL SCIENCES (CAAS)	public	sra	ncbi	PAIRED	PCR	GENOMIC	Anas platyrhynchos	ILLUMINA	SRP144280	8 week	blood
W84	Mallard	278	SAMN08952576	SRX4020381	Illumina HiSeq 2000	13300	5015	SRR7091440	SRS3241664	S33	female	WGS	PRJNA450892	Model organism or animal	INSTITUTE OF ANIMAL SCIENCES (IAS), CHINESE ACADEMY OF AGRICULTURAL SCIENCES (CAAS)	public	sra	ncbi	PAIRED	PCR	GENOMIC	Anas platyrhynchos	ILLUMINA	SRP144280	8 week	blood
W9	Mallard	278	SAMN08952546	SRX4020361	Illumina HiSeq 2000	13231	5032	SRR7091460	SRS3241643	S3	female	WGS	PRJNA450892	Model organism or animal	INSTITUTE OF ANIMAL SCIENCES (IAS), CHINESE ACADEMY OF AGRICULTURAL SCIENCES (CAAS)	public	sra	ncbi	PAIRED	PCR	GENOMIC	Anas platyrhynchos	ILLUMINA	SRP144280	8 week	blood
W90	Mallard	276	SAMN08952577	SRX4020382	Illumina HiSeq 2000	12231	4657	SRR7091439	SRS3241665	S34	female	WGS	PRJNA450892	Model organism or animal	INSTITUTE OF ANIMAL SCIENCES (IAS), CHINESE ACADEMY OF AGRICULTURAL SCIENCES (CAAS)	public	sra	ncbi	PAIRED	PCR	GENOMIC	Anas platyrhynchos	ILLUMINA	SRP144280	8 week	blood
W95	Mallard	276	SAMN08952578	SRX4020379	Illumina HiSeq 2000	12123	4610	SRR7091442	SRS3241661	S35	female	WGS	PRJNA450892	Model organism or animal	INSTITUTE OF ANIMAL SCIENCES (IAS), CHINESE ACADEMY OF AGRICULTURAL SCIENCES (CAAS)	public	sra	ncbi	PAIRED	PCR	GENOMIC	Anas platyrhynchos	ILLUMINA	SRP144280	8 week	blood
W96	Mallard	276	SAMN08952579	SRX4020380	Illumina HiSeq 2000	11634	4414	SRR7091441	SRS3241663	S36	female	WGS	PRJNA450892	Model organism or animal	INSTITUTE OF ANIMAL SCIENCES (IAS), CHINESE ACADEMY OF AGRICULTURAL SCIENCES (CAAS)	public	sra	ncbi	PAIRED	PCR	GENOMIC	Anas platyrhynchos	ILLUMINA	SRP144280	8 week	blood
