# Supplementary material for: Genome-wide association and selective sweep analyses reveal genetic loci for FCR of egg production traits in ducks
Source: Genet Sel Evol. 2021 Dec 20;53:98. doi: 10.1186/s12711-021-00684-5 (PMC8690979; doi:10.1186/s12711-021-00684-5)
Supplement: Supplementary file 4 — Additional file 4: Table S3. Annotation of the genes detected with the top 2000 SNPs associated with FCR in the GWAS. The top 2000 SNPs were screened according to − log10 (P). The cells highlighted in red on the chromosome line represent SNPs that reached the Bonferroni threshold. The average FST and Pi of the slide windows are also provided based on the analysis of selective sweeps. [file 12711_2021_684_MOESM4_ESM.xlsx]

## Sheet: Sheet1
Chromosome	SNP sites	Ref	Alt	P-value	Location in gene	Gene_name	Gene_id	BIN_START	BIN_END	FST(Mallard_VS_Pekin ducks)	Log2(pi(Mallard/Pekin ducks)
chr1	121824997	T	A	11.6134	upstream_gene_variant	CDCA3	gene1840	121810001	121830000	0.0916523	-0.070415
chr1	28514896	T	C	10.7304	upstream_gene_variant	HTR2A	gene545	28500001	28520000	0.152475	0.00217269
chr1	171945843	G	A	10.7276	downstream_gene_variant	ZCRB1	gene2911	171930001	171950000	0.123933	1.16931
chr1	118972479	G	C	10.4787	intron_variant	CHD1L	gene1735	118960001	118980000	0.116561	0.339064
chr1	146583790	G	A	10.4084	intron_variant	RFX4	gene2334	146570001	146590000	0.11785	0.400936
chr1	118946321	T	A	9.94926	downstream_gene_variant	TMEM39A	gene1733	118930001	118950000	0.109654	0.0315866
chr1	60637840	A	T	9.6853	intergenic_region	MYO16-TUBGCP3	gene795-gene796	60620001	60640000	0.0792232	0.00859174
chr1	145960070	C	G	9.58085	intron_variant	SLC41A2	gene2319	145950001	145970000	0.0879891	0.547306
chr1	91755450	G	A	9.3394	intragenic_variant	LOC113842328	gene1284	91740001	91760000	0.0954597	-0.00566788
chr1	146082296	T	A	9.29617	intron_variant	APPL2	gene2323	146070001	146090000	0.153706	0.310752
chr1	202620878	A	G	9.01966	intron_variant	SHANK3	gene3317	202610001	202630000	0.0473185	0.333517
chr1	145960147	G	T	9.00205	intron_variant	SLC41A2	gene2319	145950001	145970000	0.0879891	0.547306
chr1	145960084	T	C	8.94672	intron_variant	SLC41A2	gene2319	145950001	145970000	0.0879891	0.547306
chr1	123610231	A	G	8.87982	downstream_gene_variant	MFAP5	gene1913	123610001	123630000	0.119084	0.644983
chr1	28493881	A	G	8.696	intergenic_region	id12454-HTR2A	Gene_rna1161-gene545	28480001	28500000	0.0946706	0.235425
chr1	118907051	C	T	8.65512	intron_variant	B4GALT4	gene1731	118890001	118910000	0.0715001	0.277294
chr1	28494116	C	G	8.5569	intergenic_region	id12454-HTR2A	Gene_rna1161-gene545	28480001	28500000	0.0946706	0.235425
chr1	28494162	G	A	8.4954	intergenic_region	id12454-HTR2A	Gene_rna1161-gene545	28480001	28500000	0.0946706	0.235425
chr1	118887769	T	C	8.44672	intron_variant	B4GALT3	gene1730	118870001	118890000	0.0926942	0.306676
chr1	25235969	C	T	8.28599	intergenic_region	TRPC4-UFM1	gene463-gene465	25220001	25240000	0.057297	0.179036
chr1	118847203	A	T	8.25504	upstream_gene_variant	LOC101791983	gene1727	118830001	118850000	0.111407	0.381917
chr1	90666561	G	A	8.16578	intron_variant	id30463	Gene_rna2835	90650001	90670000	0.112527	-0.228391
chr1	28953904	G	A	8.16176	intron_variant	SIAH3	gene553	28940001	28960000	0.0761806	-0.0734871
chr1	145750691	G	A	8.07592	intron_variant	CHST11	gene2318	145740001	145760000	0.098123	0.19606
chr1	162603529	G	T	7.9076	intergenic_region	id70519-id70521	Gene_rna6372-Gene_rna6373	162590001	162610000	0.202333	10.4951
chr1	26624878	C	T	7.87692	synonymous_variant	ATP7B	gene490	26610001	26630000	0.049627	-0.0797388
chr1	116090456	A	G	7.87413	intron_variant	ATG3	gene1679	116080001	116100000	0.0476983	0.156128
chr1	53201350	G	A	7.84578	intergenic_region	RAP2A-id16364	gene725-Gene_rna1539	53190001	53210000	0.0514539	0.657164
chr1	191174937	C	A	7.76509	intron_variant	MAGI2	gene3139	191160001	191180000	0.170977	1.32367
chr1	146775452	A	G	7.76028	intergenic_region	CRY1-id62055	gene2339-Gene_rna5566	146760001	146780000	0.0869723	0.0298634
chr1	171857275	T	A	7.71002	downstream_gene_variant	PRICKLE1	gene2909	171840001	171860000	0.0746142	0.046738
chr1	118994469	A	G	7.70176	intron_variant	VANGL1	gene1736	118980001	119000000	0.110931	0.176984
chr1	61853657	A	G	7.67871	intron_variant	SH3RF3	gene832	61840001	61860000	0.06408	0.123607
chr1	120963061	G	A	7.59343	downstream_gene_variant	LOC101803865	gene1794	120950001	120970000	0.0719116	0.729873
chr1	177752582	C	T	7.58883	intergenic_region	ANKRD7-id75650	gene2974-Gene_rna6857	177740001	177760000	0.0596337	0.0250063
chr1	145360469	T	C	7.58497	intron_variant	id61224	Gene_rna5496	145360001	145380000	0.110304	0.218699
chr1	83317320	G	A	7.55642	downstream_gene_variant	id28934	Gene_rna2672	83300001	83320000	0.0915478	0.318316
chr1	145667740	C	A	7.54756	intergenic_region	NFYB-TXNRD1	gene2315-gene2316	145650001	145670000	0.0825001	0.202225
chr1	26676259	A	G	7.51487	intron_variant	TMEM272	gene493	26660001	26680000	0.0829078	-0.0560422
chr1	176837034	T	C	7.51059	intron_variant	CAPZA2	gene2965	176820001	176840000	0.064471	0.24555
chr1	185677917	G	A	7.47643	intergenic_region	FAM19A5-id77143	gene3049-Gene_rna7007	185660001	185680000	0.0420883	0.24243
chr1	100820885	T	C	7.46741	intergenic_region	id33888-USP25	Gene_rna3162-gene1430	100810001	100830000	0.114606	0.80121
chr1	121858745	G	A	7.44688	downstream_gene_variant	ENO2	gene1845	121840001	121860000	0.124193	0.883298
chr1	95923549	T	C	7.43878	intergenic_region	id33487-id33488	Gene_rna3101-Gene_rna3102	95910001	95930000	0.143847	0.236094
chr1	82840968	T	C	7.43452	intragenic_variant	LOC106014873	gene1181	82840001	82860000	0.0508581	0.0910851
chr1	28416326	G	A	7.42416	intergenic_region	id12454-HTR2A	Gene_rna1161-gene545	28400001	28420000	0.174627	0.947832
chr1	202635062	G	C	7.38384	intron_variant	SHANK3	gene3317	202620001	202640000	0.0453274	0.318949
chr1	100310252	A	G	7.36253	upstream_gene_variant	C1H21orf91	gene1426	100300001	100320000	0.149938	0.570614
chr1	171870559	C	T	7.24688	downstream_gene_variant	PPHLN1	gene2910	171860001	171880000	0.0645485	0.543399
chr1	192284369	C	A	7.23088	upstream_gene_variant	id80387	Gene_rna7244	192270001	192290000	0.176507	-0.497
chr1	202236953	G	C	7.22676	intron_variant	PPP6R2	gene3303	202220001	202240000	0.0827178	0.122404
chr1	181394022	T	C	7.19651	intergenic_region	GRM8-ZNF800	gene3011-gene3012	181380001	181400000	0.134174	0.391633
chr1	121868965	G	A	7.16391	intergenic_region	ENO2-id44002	gene1845-Gene_rna4221	121850001	121870000	0.136471	0.882995
chr1	28569041	A	T	7.10478	intron_variant	LRCH1	gene547	28550001	28570000	0.0918076	0.110484
chr1	118765411	A	T	7.10355	intron_variant	ARHGAP31	gene1726	118760001	118780000	0.114338	0.133531
chr1	28514036	A	G	7.09666	upstream_gene_variant	HTR2A	gene545	28500001	28520000	0.152475	0.00217269
chr1	118994462	A	G	7.09218	intron_variant	VANGL1	gene1736	118980001	119000000	0.110931	0.176984
chr1	28497285	C	T	7.08258	intergenic_region	id12454-HTR2A	Gene_rna1161-gene545	28480001	28500000	0.0946706	0.235425
chr1	52483757	A	G	7.07848	intron_variant	DNAJC3	gene716	52470001	52490000	0.0785873	-0.523005
chr1	195956781	C	T	7.0464	intron_variant	FRMD4A	gene3189	195940001	195960000	0.0419891	0.210576
chr1	4785936	T	A	7.04299	intergenic_region	id2635-LOC101791999	Gene_rna320-gene166	4770001	4790000	0.0523425	0.153549
chr1	178028692	G	A	7.02913	intergenic_region	id75650-id75652	Gene_rna6857-Gene_rna6858	178010001	178030000	0.0608589	-0.0776756
chr1	23340936	T	C	7.01328	intron_variant	NBEA	gene440	23340001	23360000	0.0538679	0.216378
chr1	147535897	C	T	6.9885	intron_variant	LARGE1	gene2352	147520001	147540000	0.038283	0.215746
chr1	4725628	G	C	6.98785	upstream_gene_variant	id2638	Gene_rna321	4720001	4740000	0.0757171	0.25885
chr1	78485270	G	A	6.95342	intergenic_region	BEND2-id25360	gene1074-Gene_rna2372	78470001	78490000	0.0364775	0.340946
chr1	119790936	T	C	6.94672	intron_variant	STXBP5L	gene1763	119780001	119800000	0.133841	0.270392
chr1	168219217	G	A	6.87119	intron_variant	PPM1H	gene2851	168200001	168220000	0.213171	0.273512
chr1	192754995	T	C	6.85673	intron_variant	CACNA2D1	gene3154	192740001	192760000	0.123173	-0.0842221
chr1	202628765	C	G	6.8486	intron_variant	SHANK3	gene3317	202610001	202630000	0.0473185	0.333517
chr1	177816453	G	A	6.82195	intergenic_region	ANKRD7-id75650	gene2974-Gene_rna6857	177800001	177820000	0.0438843	-0.158628
chr1	200784010	T	C	6.81875	intron_variant	CHCHD3	gene3251	200770001	200790000	0.0791417	0.739399
chr1	118942748	T	C	6.78674	downstream_gene_variant	LOC101792818	gene1734	118930001	118950000	0.109654	0.0315866
chr1	162285771	A	C	6.78337	intron_variant	NAV3	gene2743	162270001	162290000	0.10108	0.131483
chr1	118942746	A	G	6.77304	downstream_gene_variant	LOC101792818	gene1734	118930001	118950000	0.109654	0.0315866
chr1	146685384	T	G	6.75709	intergenic_region	RIC8B-id62001	gene2335-Gene_rna5558	146670001	146690000	0.0617028	0.700391
chr1	121614682	C	T	6.74202	3_prime_UTR_variant	LPAR5	gene1825	121600001	121620000	0.0415224	0.260388
chr1	147946467	T	G	6.73627	intergenic_region	LOC113843323-id62335	gene2353-Gene_rna5589	147930001	147950000	0.142618	0.64722
chr1	195559926	G	A	6.71085	intergenic_region	HSPA14-id81598	gene3185-Gene_rna7334	195540001	195560000	0.181714	0.404862
chr1	26696442	C	T	6.70663	upstream_gene_variant	id11688	Gene_rna1056	26680001	26700000	0.0810169	0.564062
chr1	202639468	A	G	6.7004	intron_variant	SHANK3	gene3317	202620001	202640000	0.0453274	0.318949
chr1	121614685	T	C	6.69872	3_prime_UTR_variant	LPAR5	gene1825	121600001	121620000	0.0415224	0.260388
chr1	10815079	T	C	6.69221	intergenic_region	SESN3-FAM76B	gene245-gene246	10800001	10820000	0.0755724	0.946807
chr1	155042724	G	A	6.69151	intergenic_region	id66161-BTG1	Gene_rna5942-gene2529	155030001	155050000	0.153487	0.0822392
chr1	145610802	A	G	6.6901	upstream_gene_variant	GLT8D2	gene2312	145600001	145620000	0.148715	-0.0382363
chr1	121609337	A	G	6.68652	downstream_gene_variant	LPAR5	gene1825	121590001	121610000	0.041818	-0.088165
chr1	119557414	C	T	6.67678	downstream_gene_variant	GPR156	gene1755	119540001	119560000	0.0606255	-0.0122352
chr1	81097261	T	C	6.66515	intragenic_variant	LOC113842207	gene1149	81080001	81100000	0.0371974	0.135466
chr1	28496558	T	C	6.66196	intergenic_region	id12454-HTR2A	Gene_rna1161-gene545	28480001	28500000	0.0946706	0.235425
chr1	118942770	T	A	6.63899	downstream_gene_variant	LOC101792818	gene1734	118930001	118950000	0.109654	0.0315866
chr1	92283725	A	T	6.63648	intron_variant	KCNJ6	gene1291	92280001	92300000	0.149934	0.824757
chr1	146178391	A	G	6.6345	intergenic_region	C1H12orf75-id61735	gene2325-Gene_rna5536	146160001	146180000	0.105985	0.484676
chr1	121824799	G	A	6.63132	upstream_gene_variant	CDCA3	gene1840	121810001	121830000	0.0916523	-0.070415
chr1	170070818	A	G	6.59544	intergenic_region	id73044-ATP23	Gene_rna6617-gene2870	170060001	170080000	0.0923164	0.749638
chr1	199920606	C	G	6.58926	intergenic_region	id83250-id83261	Gene_rna7483-Gene_rna7486	199910001	199930000	0.118214	0.842222
chr1	147103979	T	G	6.57887	intron_variant	LOC106014557	gene2348	147090001	147110000	0.0440583	-0.010321
chr1	199920604	A	C	6.57499	intergenic_region	id83250-id83261	Gene_rna7483-Gene_rna7486	199910001	199930000	0.118214	0.842222
chr1	202610843	A	G	6.572	intron_variant	SHANK3	gene3317	202600001	202620000	0.0493872	0.175964
chr1	115589495	G	T	6.55719	downstream_gene_variant	TIPRL	gene1664	115570001	115590000	0.0587238	0.86507
chr1	199920609	G	C	6.55703	intergenic_region	id83250-id83261	Gene_rna7483-Gene_rna7486	199910001	199930000	0.118214	0.842222
chr1	199920614	G	T	6.55576	intergenic_region	id83250-id83261	Gene_rna7483-Gene_rna7486	199910001	199930000	0.118214	0.842222
chr1	170594864	G	A	6.55106	synonymous_variant	SCAF11	gene2884	170580001	170600000	0.049154	0.226809
chr1	122344817	T	C	6.54859	intron_variant	GSTK1	gene1871	122330001	122350000	0.0652323	0.506667
chr1	66626668	A	G	6.54483	intron_variant	VWA3B	gene923	66610001	66630000	0.0218142	0.156646
chr1	20280865	A	G	6.54414	intergenic_region	GPR12-USP12	gene383-gene384	20270001	20290000	0.1546	0.386144
chr1	25603714	A	G	6.52373	intron_variant	FREM2	gene466	25590001	25610000	0.0851473	1.75506
chr1	23380196	G	A	6.51518	intron_variant	NBEA	gene440	23370001	23390000	0.0369522	0.0954982
chr1	191938857	T	A	6.51117	intron_variant	SEMA3C	gene3147	191920001	191940000	0.2288	0.52609
chr1	178785257	C	T	6.50758	intron_variant	WNT16	gene2983	178770001	178790000	0.0474255	0.301121
chr1	115018077	T	C	6.50502	intron_variant	FILIP1L	gene1638	115000001	115020000	0.0906782	0.0284921
chr1	91754627	G	A	6.47288	intragenic_variant	LOC113842328	gene1284	91740001	91760000	0.0954597	-0.00566788
chr1	29073462	G	T	6.45602	downstream_gene_variant	SLC25A30	gene557	29060001	29080000	0.106679	0.433298
chr1	20122996	C	T	6.4556	intron_variant	CDK8	gene381	20110001	20130000	0.0497927	0.00853747
chr1	175134525	G	C	6.4515	intergenic_region	SMIM30-id74910	gene2948-Gene_rna6794	175120001	175140000	0.0531286	0.228756
chr1	25129386	A	G	6.42934	intergenic_region	TRPC4-UFM1	gene463-gene465	25110001	25130000	0.155091	0.435454
chr1	202657691	G	A	6.4215	intron_variant	SHANK3	gene3317	202640001	202660000	0.0238034	0.142227
chr1	53201169	A	C	6.42021	intergenic_region	RAP2A-id16364	gene725-Gene_rna1539	53190001	53210000	0.0514539	0.657164
chr1	191494372	C	T	6.41673	intergenic_region	MAGI2-id80199	gene3139-Gene_rna7223	191480001	191500000	0.0752996	0.115069
chr1	199196196	G	C	6.41188	downstream_gene_variant	id82925	Gene_rna7453	199180001	199200000	0.0723215	0.316549
chr1	28506750	G	A	6.40622	intergenic_region	id12454-HTR2A	Gene_rna1161-gene545	28490001	28510000	0.131752	0.0329629
chr1	23118823	G	A	6.38412	intergenic_region	id9307-id9311	Gene_rna925-Gene_rna926	23100001	23120000	0.129999	0.869919
chr1	192043639	A	C	6.3553	intron_variant	SEMA3C	gene3147	192030001	192050000	0.141684	0.509248
chr1	53201225	C	T	6.35373	intergenic_region	RAP2A-id16364	gene725-Gene_rna1539	53190001	53210000	0.0514539	0.657164
chr1	77774703	T	C	6.3458	intergenic_region	id25005-id25010	Gene_rna2342-Gene_rna2343	77760001	77780000	0.104372	1.67781
chr1	107306212	C	T	6.33686	upstream_gene_variant	PDZK1	gene1485	107290001	107310000	0.0804739	0.0145397
chr1	111911540	G	T	6.33666	intron_variant	id37383	Gene_rna3556	111900001	111920000	0.0523648	-0.163675
chr1	28903797	G	A	6.30438	intron_variant	ZC3H13	gene552	28890001	28910000	0.102758	0.103956
chr1	28903798	T	C	6.30438	intron_variant	ZC3H13	gene552	28890001	28910000	0.102758	0.103956
chr1	121609325	A	C	6.29839	downstream_gene_variant	LPAR5	gene1825	121590001	121610000	0.041818	-0.088165
chr1	20088424	T	A	6.26448	intron_variant	CDK8	gene381	20070001	20090000	0.0439368	0.333241
chr1	22623556	C	A	6.25493	intron_variant	STARD13	gene434	22610001	22630000	0.0241053	-0.00546256
chr1	178419525	A	G	6.25361	intron_variant	KCND2	gene2977	178400001	178420000	0.037864	0.166099
chr1	61848011	G	A	6.24938	intron_variant	SH3RF3	gene832	61830001	61850000	0.0592942	0.0630556
chr1	179811234	C	T	6.22652	downstream_gene_variant	ASB15	gene2998	179800001	179820000	0.0830679	0.799311
chr1	145645435	G	A	6.21868	intron_variant	NFYB	gene2315	145630001	145650000	0.0830019	0.131021
chr1	117644601	C	G	6.21777	upstream_gene_variant	LSAMP	gene1714	117630001	117650000	0.0775787	-0.118472
chr1	95702396	T	C	6.21009	intron_variant	id33487	Gene_rna3101	95690001	95710000	0.131467	0.748524
chr1	119535305	C	T	6.20303	intron_variant	GSK3B	gene1752	119520001	119540000	0.0667818	-0.205892
chr1	116159916	T	C	6.19499	upstream_gene_variant	id40343	Gene_rna3856	116140001	116160000	0.0471327	0.028116
chr1	4788032	C	G	6.18741	intergenic_region	id2635-LOC101791999	Gene_rna320-gene166	4770001	4790000	0.0523425	0.153549
chr1	160721554	C	T	6.17387	intron_variant	ACO2	gene2713	160710001	160730000	0.0987382	-0.117208
chr1	197720230	T	A	6.16837	intergenic_region	CELF2-id82735	gene3212-Gene_rna7429	197710001	197730000	0.127192	0.0215434
chr1	143816056	A	G	6.16763	intron_variant	TRIM24	gene2272	143800001	143820000	0.054483	0.458088
chr1	68116157	G	A	6.15653	downstream_gene_variant	HERC2	gene937	68100001	68120000	0.16443	2.26642
chr1	120966620	C	A	6.15286	intergenic_region	LOC101803865-MAN1A2	gene1794-gene1795	120950001	120970000	0.0719116	0.729873
chr1	79406012	G	A	6.14773	intron_variant	MAP7D2	gene1092	79390001	79410000	0.0635151	-0.0461152
chr1	77611935	G	T	6.14509	intergenic_region	LOC113844475-GRPR	gene1062-gene1063	77600001	77620000	0.251293	1.30476
chr1	117321827	G	A	6.13752	intron_variant	GAP43	gene1713	117310001	117330000	0.0847042	0.456557
chr1	77564473	C	T	6.11926	synonymous_variant	LOC113844475	gene1062	77550001	77570000	0.14714	1.23181
chr1	28458027	C	A	6.11769	intergenic_region	id12454-HTR2A	Gene_rna1161-gene545	28450001	28470000	0.147052	0.768463
chr1	122344845	T	C	6.1082	intron_variant	GSTK1	gene1871	122330001	122350000	0.0652323	0.506667
chr1	122344617	T	C	6.10665	intron_variant	GSTK1	gene1871	122330001	122350000	0.0652323	0.506667
chr1	118191687	A	G	6.10543	intron_variant	LSAMP	gene1714	118180001	118200000	0.115272	0.278408
chr1	99735917	C	T	6.10529	intergenic_region	id33763-id33766	Gene_rna3143-Gene_rna3144	99720001	99740000	0.140642	0.349936
chr1	117315352	C	T	6.10485	intron_variant	GAP43	gene1713	117310001	117330000	0.0847042	0.456557
chr1	122344846	G	A	6.10159	intron_variant	GSTK1	gene1871	122330001	122350000	0.0652323	0.506667
chr1	174796024	T	C	6.10032	intron_variant	TMEM168	gene2942	174780001	174800000	0.0908557	0.145545
chr1	118415715	C	T	6.07393	intergenic_region	id41234-id41290	Gene_rna3966-Gene_rna3972	118400001	118420000	0.0683032	0.371078
chr1	28514021	C	T	6.07234	upstream_gene_variant	HTR2A	gene545	28500001	28520000	0.152475	0.00217269
chr1	120997833	T	C	6.06029	intron_variant	MAN1A2	gene1795	120980001	121000000	0.104804	0.863956
chr1	178914194	A	G	6.05725	intron_variant	id75866	Gene_rna6877	178900001	178920000	0.193394	-0.635577
chr1	92505070	A	C	6.05088	intron_variant	TTC3	gene1302	92490001	92510000	0.109487	0.28391
chr1	111717085	C	A	6.0505	intergenic_region	id37378-id37383	Gene_rna3554-Gene_rna3556	111700001	111720000	0.0541976	-0.10607
chr1	192223703	T	C	6.04747	intergenic_region	TRNAL-CAG-id80387	gene3150-Gene_rna7244	192210001	192230000	0.0796827	0.525849
chr1	119417869	G	C	6.04565	intron_variant	GSK3B	gene1752	119410001	119430000	0.0453332	-0.125928
chr1	76811264	G	A	6.03849	intron_variant	GLRA2	gene1043	76810001	76830000	0.121348	0.88393
chr1	115030134	T	C	6.02674	intron_variant	FILIP1L	gene1638	115020001	115040000	0.072604	0.140819
chr1	146283960	G	A	6.0209	intergenic_region	id61735-id61743	Gene_rna5536-Gene_rna5538	146280001	146300000	0.196113	0.252944
chr1	120988915	A	G	6.00851	intron_variant	MAN1A2	gene1795	120980001	121000000	0.104804	0.863956
chr1	192468675	G	A	6.00613	intron_variant	HGF	gene3152	192450001	192470000	0.0824125	0.616237
chr1	117321830	A	G	6.00547	intron_variant	GAP43	gene1713	117310001	117330000	0.0847042	0.456557
chr1	95893505	G	A	6.00239	intergenic_region	id33487-id33488	Gene_rna3101-Gene_rna3102	95880001	95900000	0.168303	-0.335496
chr1	28499993	C	T	5.99637	intergenic_region	id12454-HTR2A	Gene_rna1161-gene545	28480001	28500000	0.0946706	0.235425
chr1	80977245	T	C	5.99534	intergenic_region	ICOSLG-id27952	gene1147-Gene_rna2564	80960001	80980000	0.0721403	0.0225271
chr1	28387842	A	G	5.99094	upstream_gene_variant	id12454	Gene_rna1161	28370001	28390000	0.123796	0.866669
chr1	116076214	A	G	5.98525	intron_variant	F5	gene1678	116060001	116080000	0.0863223	0.437137
chr1	53297773	A	G	5.97648	intergenic_region	id16364-IPO5	Gene_rna1539-gene727	53280001	53300000	0.124251	-0.280925
chr1	52784979	G	C	5.97472	intron_variant	HS6ST3	gene719	52770001	52790000	0.133988	0.313566
chr1	145549772	C	T	5.96735	intergenic_region	NT5DC3-HSP90B1	gene2308-gene2309	145530001	145550000	0.140158	0.814807
chr1	118758706	G	C	5.95462	intron_variant	ARHGAP31	gene1726	118740001	118760000	0.0788344	-0.247501
chr1	23107777	A	G	5.95152	intergenic_region	id9307-id9311	Gene_rna925-Gene_rna926	23090001	23110000	0.131854	0.116587
chr1	108779772	C	T	5.95118	intron_variant	EPHA6	gene1532	108760001	108780000	0.0979913	0.497372
chr1	117321826	G	T	5.94883	intron_variant	GAP43	gene1713	117310001	117330000	0.0847042	0.456557
chr1	115454475	G	A	5.92411	intron_variant	ST3GAL6	gene1648	115440001	115460000	0.0460047	0.0390644
chr1	21977192	A	G	5.91582	intergenic_region	RXFP2-FRY	gene425-gene426	21960001	21980000	0.0898332	0.108434
chr1	81256705	G	A	5.90911	intron_variant	LOC110351494	gene1150	81240001	81260000	0.0795675	0.12542
chr1	79755751	G	A	5.90822	upstream_gene_variant	ZBTB21	gene1101	79740001	79760000	0.0627162	-0.159463
chr1	5434982	C	T	5.90258	intergenic_region	id2646-SYTL2	Gene_rna324-gene169	5420001	5440000	0.0440205	-0.0390805
chr1	22496322	C	T	5.90251	intergenic_region	id9247-KL	Gene_rna917-gene433	22480001	22500000	0.0441425	-0.343697
chr1	28688861	T	G	5.90031	intergenic_region	LRCH1-RUBCNL	gene547-gene548	28670001	28690000	0.0716791	-0.0321584
chr1	199109840	G	A	5.89986	intergenic_region	id82923-id82925	Gene_rna7452-Gene_rna7453	199100001	199120000	0.039944	0.163064
chr1	114944780	A	C	5.89525	intron_variant	FILIP1L	gene1638	114930001	114950000	0.0691864	-0.124794
chr1	83350358	G	A	5.88501	upstream_gene_variant	TSPAN7	gene1193	83340001	83360000	0.0906517	1.21359
chr1	117644582	A	C	5.88374	upstream_gene_variant	LSAMP	gene1714	117630001	117650000	0.0775787	-0.118472
chr1	20850019	T	C	5.87616	intron_variant	FLT1	gene400	20850001	20870000	0.122944	0.733858
chr1	4773919	C	T	5.8735	intergenic_region	id2635-LOC101791999	Gene_rna320-gene166	4760001	4780000	0.0643592	0.117754
chr1	175109765	T	C	5.86797	intergenic_region	SMIM30-id74910	gene2948-Gene_rna6794	175090001	175110000	0.0404963	0.0410258
chr1	200137262	C	A	5.8648	3_prime_UTR_variant	LOC101792919	gene3245	200120001	200140000	0.0517179	0.309644
chr1	89008348	C	T	5.85989	intron_variant	PTCHD1	gene1250	89000001	89020000	0.0557533	-0.263213
chr1	147356799	T	C	5.85834	intergenic_region	SYN3-LARGE1	gene2350-gene2352	147340001	147360000	0.126892	0.760942
chr1	150032888	C	T	5.85663	3_prime_UTR_variant	FAM83F	gene2460	150020001	150040000	0.103097	0.0178044
chr1	150032889	A	G	5.85663	3_prime_UTR_variant	FAM83F	gene2460	150020001	150040000	0.103097	0.0178044
chr1	115439295	T	C	5.85611	upstream_gene_variant	id39536	Gene_rna3763	115420001	115440000	0.121384	0.684493
chr1	118757416	C	T	5.8496	intron_variant	ARHGAP31	gene1726	118740001	118760000	0.0788344	-0.247501
chr1	147532435	C	A	5.84863	intron_variant	LARGE1	gene2352	147520001	147540000	0.038283	0.215746
chr1	178484323	C	T	5.84791	intron_variant	KCND2	gene2977	178470001	178490000	0.0729918	-0.170626
chr1	202630709	T	C	5.83992	intron_variant	SHANK3	gene3317	202620001	202640000	0.0453274	0.318949
chr1	75462132	C	T	5.83602	intergenic_region	MSL3-FRMPD4	gene1024-gene1025	75450001	75470000	0.0581116	0.406689
chr1	195962970	G	A	5.83392	intron_variant	FRMD4A	gene3189	195960001	195980000	0.0344649	0.047479
chr1	166449115	G	A	5.83103	downstream_gene_variant	CAND1	gene2819	166430001	166450000	0.124089	0.159351
chr1	97506246	T	C	5.82892	intergenic_region	id33662-id33663	Gene_rna3128-Gene_rna3129	97490001	97510000	0.119548	0.615181
chr1	178747370	C	T	5.82543	intron_variant	CPED1	gene2982	178730001	178750000	0.0519674	0.235242
chr1	172431831	A	G	5.82324	intron_variant	PDZRN4	gene2916	172420001	172440000	0.0294895	-0.193246
chr1	115579300	T	G	5.81615	intron_variant	TIPRL	gene1664	115560001	115580000	0.0741308	1.13867
chr1	54025146	A	G	5.81547	intron_variant	CLYBL	gene741	54010001	54030000	0.0505272	0.468659
chr1	177526235	T	G	5.80941	intergenic_region	ANKRD7-id75650	gene2974-Gene_rna6857	177510001	177530000	0.0646676	0.221068
chr1	68116096	G	A	5.80732	downstream_gene_variant	HERC2	gene937	68100001	68120000	0.16443	2.26642
chr1	145918479	C	T	5.80608	intergenic_region	CHST11-SLC41A2	gene2318-gene2319	145900001	145920000	0.16552	2.63229
chr1	112027261	C	T	5.80011	intron_variant	id37393	Gene_rna3559	112010001	112030000	0.0237962	-0.0236223
chr1	200198747	A	G	5.7818	intron_variant	LOC101792919	gene3245	200180001	200200000	0.0321881	0.142113
chr1	199920628	A	T	5.77999	intergenic_region	id83250-id83261	Gene_rna7483-Gene_rna7486	199910001	199930000	0.118214	0.842222
chr1	115943442	T	C	5.77804	intron_variant	NME7	gene1674	115930001	115950000	0.0370736	0.0843538
chr1	91672025	C	T	5.77713	intergenic_region	id30760-ETS2	Gene_rna2869-gene1283	91660001	91680000	0.115202	0.00738348
chr1	115831433	G	C	5.77666	intron_variant	id40113	Gene_rna3830	115820001	115840000	0.0294049	0.142376
chr1	122344626	G	T	5.77018	intron_variant	GSTK1	gene1871	122330001	122350000	0.0652323	0.506667
chr1	200875191	G	A	5.76257	intron_variant	EXOC4	gene3252	200860001	200880000	0.0695765	0.0765167
chr1	75722870	A	G	5.7596	intron_variant	FRMPD4	gene1025	75710001	75730000	0.0305883	0.215602
chr1	77835577	G	T	5.7487	intron_variant	CTPS2	gene1066	77820001	77840000	0.109189	1.45888
chr1	192275379	T	C	5.74067	intergenic_region	TRNAL-CAG-id80387	gene3150-Gene_rna7244	192260001	192280000	0.14957	-0.394985
chr1	22675747	T	C	5.73924	intron_variant	STARD13	gene434	22660001	22680000	0.0475984	0.186728
chr1	170245978	C	T	5.73652	intergenic_region	AMIGO2-id73137	gene2874-Gene_rna6630	170230001	170250000	0.116583	0.00922708
chr1	177387835	G	A	5.73638	intergenic_region	CTTNBP2-LOC101800968	gene2971-gene2972	177370001	177390000	0.0875561	3.58e-05
chr1	192373126	A	G	5.73367	intergenic_region	id80384-HGF	Gene_rna7243-gene3152	192360001	192380000	0.0980099	0.382567
chr1	52602784	T	G	5.72608	upstream_gene_variant	UGGT2	gene717	52590001	52610000	0.0570713	0.280138
chr1	190377187	A	G	5.72259	intron_variant	PTPN12	gene3135	190360001	190380000	0.107776	0.595525
chr1	179146281	T	G	5.72229	intron_variant	PTPRZ1	gene2987	179130001	179150000	0.12997	0.632051
chr1	192470758	A	T	5.71211	intron_variant	HGF	gene3152	192460001	192480000	0.0623112	0.37849
chr1	4067325	T	A	5.70869	intron_variant	TENM4	gene162	4050001	4070000	0.135944	0.931129
chr1	118879237	A	C	5.70321	upstream_gene_variant	B4GALT3	gene1730	118860001	118880000	0.0882279	0.332689
chr1	77611846	C	T	5.69942	intergenic_region	LOC113844475-GRPR	gene1062-gene1063	77600001	77620000	0.251293	1.30476
chr1	193758075	A	G	5.6924	intergenic_region	SEMA3E-id81182	gene3164-Gene_rna7289	193740001	193760000	0.196569	0.460559
chr1	77611845	A	T	5.69068	intergenic_region	LOC113844475-GRPR	gene1062-gene1063	77600001	77620000	0.251293	1.30476
chr1	160663456	G	C	5.6848	intron_variant	XRCC6	gene2708	160650001	160670000	0.0552201	0.100644
chr1	170054278	T	G	5.68169	intergenic_region	id73044-ATP23	Gene_rna6617-gene2870	170040001	170060000	0.118483	0.646721
chr1	138344670	C	A	5.68143	intron_variant	LOC101794614	gene2163	138330001	138350000	0.0749568	0.0315718
chr1	81256699	A	T	5.68043	intron_variant	LOC110351494	gene1150	81240001	81260000	0.0795675	0.12542
chr1	168287738	A	G	5.6774	intron_variant	PPM1H	gene2851	168270001	168290000	0.0930956	0.516638
chr1	145085751	T	C	5.6745	intergenic_region	IGF1-id61161	gene2298-Gene_rna5489	145070001	145090000	0.128069	0.631475
chr1	123639401	T	C	5.67031	intron_variant	RIMKLB	gene1914	123620001	123640000	0.161987	1.40012
chr1	24366711	C	G	5.6695	upstream_gene_variant	SERTM1	gene453	24350001	24370000	0.0948072	0.38003
chr1	77585607	T	C	5.66885	intergenic_region	LOC113844475-GRPR	gene1062-gene1063	77570001	77590000	0.18561	1.52142
chr1	77642953	T	C	5.66119	intron_variant	GRPR	gene1063	77630001	77650000	0.258697	2.30917
chr1	197922927	A	G	5.65842	intergenic_region	id82740-id82756	Gene_rna7430-Gene_rna7434	197920001	197940000	0.0658138	0.228337
chr1	193219368	T	A	5.65801	intron_variant	PCLO	gene3158	193210001	193230000	0.211389	0.956589
chr1	178860391	A	G	5.65497	intergenic_region	id75863-id75866	Gene_rna6876-Gene_rna6877	178850001	178870000	0.163804	-0.0425704
chr1	974294	C	T	5.65111	intergenic_region	SLCO2B1-id820	gene74-Gene_rna120	960001	980000	0.0594903	0.111784
chr1	162065699	A	G	5.6505	upstream_gene_variant	SYT1	gene2738	162050001	162070000	0.141251	0.556149
chr1	25603496	A	G	5.64948	synonymous_variant	FREM2	gene466	25590001	25610000	0.0851473	1.75506
chr1	189667797	G	C	5.64371	intron_variant	RELN	gene3117	189650001	189670000	0.208503	2.83987
chr1	160626384	C	T	5.63399	missense_variant	MEI1	gene2706	160610001	160630000	0.0768552	0.0894191
chr1	100826062	G	A	5.62304	intergenic_region	id33888-USP25	Gene_rna3162-gene1430	100810001	100830000	0.114606	0.80121
chr1	115625510	T	C	5.61638	intron_variant	id40099	Gene_rna3826	115610001	115630000	0.0283104	0.167679
chr1	196100020	G	A	5.61386	intron_variant	FRMD4A	gene3189	196090001	196110000	0.0367529	0.0659143
chr1	77154610	C	G	5.61073	splice_donor_variant&intron_variant	LOC113844470	gene1047	77140001	77160000	0.119907	1.4097
chr1	10827270	T	C	5.60725	intergenic_region	SESN3-FAM76B	gene245-gene246	10810001	10830000	0.074994	0.892553
chr1	99712772	A	G	5.60708	downstream_gene_variant	id33763	Gene_rna3143	99700001	99720000	0.196852	0.789704
chr1	95443579	C	G	5.60477	intron_variant	GRIK1	gene1377	95430001	95450000	0.167587	0.574762
chr1	5434984	C	T	5.59454	intergenic_region	id2646-SYTL2	Gene_rna324-gene169	5420001	5440000	0.0440205	-0.0390805
chr1	192499571	C	T	5.59235	upstream_gene_variant	HGF	gene3152	192480001	192500000	0.0746041	0.420437
chr1	88823148	C	G	5.59078	intron_variant	KLHL15	gene1245	88810001	88830000	0.156775	0.18543
chr1	190211266	A	G	5.58502	intron_variant	CCDC146	gene3130	190200001	190220000	0.120007	0.0185313
chr1	190211267	A	T	5.58502	intron_variant	CCDC146	gene3130	190200001	190220000	0.120007	0.0185313
chr1	77799828	A	C	5.58366	intragenic_variant	LOC113841310	gene1065	77780001	77800000	0.0748825	0.921437
chr1	108040327	T	A	5.58343	intergenic_region	ILDR2-MAEL	gene1509-gene1510	108030001	108050000	0.0658514	0.133442
chr1	22330366	C	T	5.58074	intron_variant	PDS5B	gene431	22320001	22340000	0.0803422	0.207262
chr1	202661230	G	A	5.5763	intron_variant	SHANK3	gene3317	202650001	202670000	0.0279193	0.170472
chr1	22330368	C	T	5.57442	intron_variant	PDS5B	gene431	22320001	22340000	0.0803422	0.207262
chr1	77611859	T	C	5.56687	intergenic_region	LOC113844475-GRPR	gene1062-gene1063	77600001	77620000	0.251293	1.30476
chr1	178848785	G	C	5.56675	intergenic_region	id75863-id75866	Gene_rna6876-Gene_rna6877	178830001	178850000	0.126348	0.0903523
chr1	160691767	C	G	5.56421	intron_variant	PMM1	gene2710	160680001	160700000	0.11559	-0.146374
chr1	28490685	C	G	5.5591	intergenic_region	id12454-HTR2A	Gene_rna1161-gene545	28480001	28500000	0.0946706	0.235425
chr1	199656460	A	G	5.55406	intergenic_region	id83183-MKLN1	Gene_rna7477-gene3240	199640001	199660000	0.0609782	-0.144319
chr1	115684604	C	T	5.5519	intron_variant	id40103	Gene_rna3827	115670001	115690000	0.0726433	0.337461
chr1	84661392	C	T	5.54849	intergenic_region	id29244-id29248	Gene_rna2703-Gene_rna2704	84650001	84670000	0.0840755	0.841818
chr1	22632245	T	C	5.54837	intron_variant	STARD13	gene434	22620001	22640000	0.029743	-0.117875
chr1	170245970	C	G	5.5428	intergenic_region	AMIGO2-id73137	gene2874-Gene_rna6630	170230001	170250000	0.116583	0.00922708
chr1	202778498	C	T	5.54228	intron_variant	SHANK3	gene3317	202770001	202790000	0.0592171	0.0387837
chr1	143352138	C	G	5.53757	intron_variant	DENND2A	gene2259	143340001	143360000	0.0302321	-0.109346
chr1	148047962	C	A	5.53732	intron_variant	id62331	Gene_rna5588	148030001	148050000	0.149853	1.05663
chr1	192070952	G	T	5.53604	upstream_gene_variant	id80378	Gene_rna7240	192060001	192080000	0.0651627	0.472136
chr1	112012885	T	C	5.53278	intron_variant	id37393	Gene_rna3559	112000001	112020000	0.0259842	0.106607
chr1	25240242	G	A	5.53239	intergenic_region	TRPC4-UFM1	gene463-gene465	25230001	25250000	0.064788	0.288589
chr1	2681128	C	T	5.52927	upstream_gene_variant	GUCY2F	gene135	2670001	2690000	0.0709822	0.118701
chr1	61855101	T	C	5.52863	intron_variant	SH3RF3	gene832	61840001	61860000	0.06408	0.123607
chr1	147634687	C	T	5.52818	intron_variant	LARGE1	gene2352	147620001	147640000	0.0388523	0.219765
chr1	160691764	C	T	5.52712	intron_variant	PMM1	gene2710	160680001	160700000	0.11559	-0.146374
chr1	83350351	G	A	5.52492	upstream_gene_variant	TSPAN7	gene1193	83340001	83360000	0.0906517	1.21359
chr1	22434213	C	G	5.52237	intergenic_region	PDS5B-id9247	gene431-Gene_rna917	22420001	22440000	0.0739243	-0.274875
chr1	28162198	C	A	5.51927	intron_variant	ITM2B	gene536	28150001	28170000	0.147077	0.475476
chr1	67236205	A	T	5.51671	intron_variant	GABRB3	gene930	67220001	67240000	0.0465346	0.0471666
chr1	118894470	G	A	5.51325	downstream_gene_variant	B4GALT3	gene1730	118890001	118910000	0.0715001	0.277294
chr1	19345816	A	C	5.51299	intron_variant	MIPEP	gene367	19330001	19350000	0.0874576	0.0606998
chr1	121605113	T	C	5.50872	intergenic_region	CHD4-LPAR5	gene1823-gene1825	121590001	121610000	0.041818	-0.088165
chr1	115990961	G	T	5.50628	intron_variant	NME7	gene1674	115980001	116000000	0.0941183	-0.215577
chr1	193871984	A	G	5.50322	intergenic_region	id81182-SEMA3A	Gene_rna7289-gene3167	193860001	193880000	0.117648	-0.151788
chr1	95790844	A	G	5.50291	intergenic_region	id33487-id33488	Gene_rna3101-Gene_rna3102	95780001	95800000	0.137945	0.313242
chr1	115781643	A	G	5.4944	intron_variant	id40113	Gene_rna3830	115770001	115790000	0.119373	-0.40439
chr1	119545294	A	G	5.49361	upstream_gene_variant	GSK3B	gene1752	119540001	119560000	0.0606255	-0.0122352
chr1	122344585	C	T	5.4936	intron_variant	GSTK1	gene1871	122330001	122350000	0.0652323	0.506667
chr1	149033400	G	C	5.48876	intron_variant	ELFN2	gene2391	149030001	149050000	0.107873	0.480253
chr1	118943078	C	T	5.48793	synonymous_variant	TMEM39A	gene1733	118930001	118950000	0.109654	0.0315866
chr1	118822548	T	C	5.48678	intergenic_region	ARHGAP31-LOC101791983	gene1726-gene1727	118810001	118830000	0.102203	0.386767
chr1	4531264	T	G	5.48639	intergenic_region	id2631-id2638	Gene_rna319-Gene_rna321	4520001	4540000	0.100527	1.68185
chr1	178885684	G	A	5.48553	intergenic_region	id75863-id75866	Gene_rna6876-Gene_rna6877	178870001	178890000	0.109572	0.140927
chr1	80743428	C	T	5.48552	downstream_gene_variant	id27854	Gene_rna2555	80730001	80750000	0.152612	-0.358679
chr10	10834528	T	C	8.04725	intron_variant	LOC101802647	gene13819	10820001	10840000	0.123829	2.40412
chr10	10834527	C	G	8.04342	intron_variant	LOC101802647	gene13819	10820001	10840000	0.123829	2.40412
chr10	14245055	C	G	7.59193	downstream_gene_variant	ZIC3	gene13951	14230001	14250000	0.0503738	0.566737
chr10	6375009	C	T	7.49957	upstream_gene_variant	LOC101804640	gene13712	6360001	6380000	0.0753594	-0.569447
chr10	8297821	T	C	7.05291	intron_variant	MAMLD1	gene13788	8280001	8300000	0.121546	0.114692
chr10	12920891	C	T	7.01676	5_prime_UTR_variant	FRMD7	gene13913	12910001	12930000	0.109683	0.639703
chr10	8617225	G	A	6.87559	intron_variant	id388256	Gene_rna32959	8600001	8620000	0.0803105	0.407933
chr10	14048349	G	T	6.87173	intron_variant	ARHGEF6	gene13945	14030001	14050000	0.0721438	0.198906
chr10	14048381	A	T	6.81521	intron_variant	ARHGEF6	gene13945	14030001	14050000	0.0721438	0.198906
chr10	14048372	T	C	6.79175	intron_variant	ARHGEF6	gene13945	14030001	14050000	0.0721438	0.198906
chr10	14063161	C	A	6.724	intron_variant	ARHGEF6	gene13945	14050001	14070000	0.0424099	-0.126928
chr10	13502364	G	T	6.6601	intron_variant	GPC3	gene13922	13490001	13510000	0.0399358	0.821707
chr10	12992838	G	A	6.51833	intron_variant	MBNL3	gene13915	12980001	13000000	0.0497743	0.162304
chr10	14206977	A	G	6.51237	intergenic_region	id392009-ZIC3	Gene_rna33346-gene13951	14190001	14210000	0.052599	-0.0620709
chr10	13747869	G	A	6.42138	intron_variant	id391620	Gene_rna33315	13730001	13750000	0.0733011	0.111132
chr10	499313	T	A	6.24433	intron_variant	HTR4	gene13594	480001	500000	0.0968606	-0.489248
chr10	8297901	C	T	6.21471	intron_variant	MAMLD1	gene13788	8280001	8300000	0.121546	0.114692
chr10	12918920	A	G	6.21223	intron_variant	FRMD7	gene13913	12900001	12920000	0.0985072	0.56235
chr10	11078370	G	A	6.18555	synonymous_variant	CNGA2	gene13825	11060001	11080000	0.107806	2.52532
chr10	10247530	T	C	6.07182	intergenic_region	SLITRK4-id388613	gene13812-Gene_rna33001	10230001	10250000	0.145713	0.609365
chr10	13028211	A	C	6.04133	intron_variant	MBNL3	gene13915	13010001	13030000	0.124719	0.450521
chr10	12920875	A	G	6.03839	5_prime_UTR_variant	FRMD7	gene13913	12910001	12930000	0.109683	0.639703
chr10	13028205	A	T	6.01402	intron_variant	MBNL3	gene13915	13010001	13030000	0.124719	0.450521
chr10	14206964	A	G	5.96801	intergenic_region	id392009-ZIC3	Gene_rna33346-gene13951	14190001	14210000	0.052599	-0.0620709
chr10	13378199	C	T	5.94059	intergenic_region	GPC4-GPC3	gene13921-gene13922	13370001	13390000	0.115248	0.194638
chr10	13941749	A	G	5.78613	upstream_gene_variant	ADGRG4	gene13940	13930001	13950000	0.0934006	0.984845
chr10	10899679	C	T	5.62762	intron_variant	GABRA3	gene13821	10880001	10900000	0.0922064	1.82484
chr10	7945964	C	T	5.6227	intron_variant	PASD1	gene13779	7930001	7950000	0.0605661	-0.194893
chr10	10175339	G	T	5.61999	intergenic_region	SLITRK4-id388613	gene13812-Gene_rna33001	10160001	10180000	0.114166	0.0741201
chr10	8854375	A	G	5.60621	intron_variant	AFF2	gene13798	8840001	8860000	0.0775545	0.568376
chr10	7998434	A	G	5.58896	intron_variant	id387854	Gene_rna32913	7980001	8000000	0.125761	-0.0700433
chr10	10483985	C	G	5.50662	intron_variant	id388613	Gene_rna33001	10470001	10490000	0.055476	-0.171591
chr11	17862012	A	G	9.13229	intron_variant	HYDIN	gene14571	17850001	17870000	0.072521	-0.0393145
chr11	2956364	A	G	8.21147	downstream_gene_variant	CILP	gene14136	2940001	2960000	0.0796301	0.385343
chr11	16946614	G	A	8.07101	upstream_gene_variant	FBXL8	gene14525	16930001	16950000	0.167188	0.329483
chr11	19968259	T	C	7.96668	intron_variant	ZNF469	gene14690	19950001	19970000	0.0686637	0.0040718
chr11	17886168	T	C	6.95196	intron_variant	HYDIN	gene14571	17870001	17890000	0.0400758	0.0444728
chr11	20183558	C	T	6.88021	intron_variant	ZC3H18	gene14693	20170001	20190000	0.0537022	-0.0350688
chr11	627822	C	T	6.85919	intergenic_region	FRMD5-CASC4	gene14059-gene14060	610001	630000	0.0821223	0.0105864
chr11	3025018	C	T	6.61363	upstream_gene_variant	CLPX	gene14143	3020001	3040000	0.130672	0.248773
chr11	3025019	G	T	6.59965	upstream_gene_variant	CLPX	gene14143	3020001	3040000	0.130672	0.248773
chr11	4100650	C	T	6.47538	intron_variant	IGF1R	gene14168	4090001	4110000	0.108187	1.61535
chr11	7554279	C	T	6.44505	intron_variant	id399905	Gene_rna34003	7540001	7560000	0.12765	0.360291
chr11	21117615	G	T	6.36754	intron_variant	id415731	Gene_rna35215	21110001	21130000	0.108945	0.149476
chr11	17862005	C	A	6.31242	intron_variant	HYDIN	gene14571	17850001	17870000	0.072521	-0.0393145
chr11	16946619	G	A	6.23079	upstream_gene_variant	FBXL8	gene14525	16930001	16950000	0.167188	0.329483
chr11	16946620	C	T	6.23079	upstream_gene_variant	FBXL8	gene14525	16930001	16950000	0.167188	0.329483
chr11	8118891	C	T	6.19038	intron_variant	ABHD2	gene14225	8100001	8120000	0.105418	0.0818698
chr11	8058574	G	A	6.16397	intron_variant	ACAN	gene14220	8040001	8060000	0.122632	0.969679
chr11	6314956	A	G	6.14213	intron_variant	CHD2	gene14196	6300001	6320000	0.0883787	0.299278
chr11	17162374	G	C	6.11874	intron_variant	LOC101791437	gene14533	17150001	17170000	0.0692232	0.147834
chr11	5423573	A	T	6.06483	intergenic_region	id398466-id398475	Gene_rna33911-Gene_rna33913	5410001	5430000	0.0669329	-0.0604429
chr11	6405568	C	T	5.99845	upstream_gene_variant	FAM174B	gene14197	6390001	6410000	0.13525	2.32741
chr11	3037019	C	G	5.98279	downstream_gene_variant	SPG21	gene14144	3020001	3040000	0.130672	0.248773
chr11	911555	G	T	5.98247	intergenic_region	UACA-TLE3	gene14069-gene14070	900001	920000	0.109994	0.515762
chr11	1193905	G	A	5.858	intergenic_region	id395925-KIF23	Gene_rna33664-gene14074	1180001	1200000	0.035014	0.327229
chr11	6315413	A	G	5.80619	intron_variant	CHD2	gene14196	6300001	6320000	0.0883787	0.299278
chr11	1299313	C	G	5.76865	downstream_gene_variant	LOC113844788	gene14078	1280001	1300000	0.0796112	-0.0253797
chr11	1438606	G	A	5.71949	intron_variant	ITGA11	gene14084	1420001	1440000	0.0453813	-0.194414
chr11	17861999	C	T	5.71432	intron_variant	HYDIN	gene14571	17850001	17870000	0.072521	-0.0393145
chr11	18632486	A	G	5.69265	intron_variant	EDC4	gene14622	18620001	18640000	0.216922	1.57993
chr11	19250308	G	A	5.69011	downstream_gene_variant	CNGB1	gene14658	19240001	19260000	0.092735	-0.149812
chr11	18244307	T	G	5.66103	intron_variant	PLEKHG4	gene14592	18230001	18250000	0.0384124	0.327071
chr11	18244308	T	G	5.66103	intron_variant	PLEKHG4	gene14592	18230001	18250000	0.0384124	0.327071
chr11	3021938	T	C	5.61884	upstream_gene_variant	CLPX	gene14143	3020001	3040000	0.130672	0.248773
chr11	12670491	G	A	5.49432	downstream_gene_variant	LOC101796693	gene14411	12660001	12680000	0.0474366	0.0685818
chr11	1103176	G	A	5.48904	intergenic_region	id395917-id395921	Gene_rna33661-Gene_rna33663	1090001	1110000	0.0559144	-0.0318842
chr12	15680626	A	G	7.49519	intron_variant	id424084	Gene_rna35998	15670001	15690000	0.0929734	0.0926741
chr12	19384945	G	A	6.97159	intergenic_region	id425980-IRX3	Gene_rna36148-gene15133	19370001	19390000	0.104109	0.292202
chr12	15616063	A	T	6.93674	intron_variant	id424084	Gene_rna35998	15600001	15620000	0.141303	0.0596944
chr12	15680558	G	A	6.41676	intron_variant	id424084	Gene_rna35998	15670001	15690000	0.0929734	0.0926741
chr12	15616021	T	C	6.3126	intron_variant	id424084	Gene_rna35998	15600001	15620000	0.141303	0.0596944
chr12	2680423	C	T	6.26832	intergenic_region	WDR72-id418101	gene14828-Gene_rna35428	2670001	2690000	0.156908	0.829549
chr12	15299451	C	T	6.2491	upstream_gene_variant	PLEKHF1	gene15064	15280001	15300000	0.116002	-0.0829037
chr12	15683103	C	A	6.10733	intron_variant	id424084	Gene_rna35998	15670001	15690000	0.0929734	0.0926741
chr12	16463232	T	A	6.0983	intron_variant	SIAH1	gene15086	16450001	16470000	0.100441	-0.120051
chr12	15702985	G	A	6.04943	intron_variant	id424084	Gene_rna35998	15690001	15710000	0.0759389	-0.0273088
chr12	15616012	C	T	6.02306	intron_variant	id424084	Gene_rna35998	15600001	15620000	0.141303	0.0596944
chr12	15634620	C	T	5.96893	intron_variant	id424084	Gene_rna35998	15620001	15640000	0.120924	0.122766
chr12	15541764	A	G	5.88621	intron_variant	id424077	Gene_rna35996	15530001	15550000	0.122738	0.347642
chr12	15807156	G	A	5.76707	intron_variant	id424084	Gene_rna35998	15790001	15810000	0.130525	0.500492
chr12	15678812	T	C	5.68326	intron_variant	id424084	Gene_rna35998	15660001	15680000	0.0914187	0.211484
chr12	15664420	T	C	5.65611	intron_variant	id424084	Gene_rna35998	15650001	15670000	0.0821398	0.183513
chr12	15376085	C	T	5.5833	intron_variant	id424077	Gene_rna35996	15360001	15380000	0.121412	0.323004
chr12	15616381	A	G	5.55699	intron_variant	id424084	Gene_rna35998	15600001	15620000	0.141303	0.0596944
chr12	15728990	C	T	5.53079	intron_variant	id424084	Gene_rna35998	15710001	15730000	0.0745584	0.0844501
chr12	15776734	G	T	5.52615	intron_variant	id424084	Gene_rna35998	15760001	15780000	0.157346	0.055628
chr12	21179840	C	T	5.48934	intron_variant	SLC7A6	gene15170	21160001	21180000	0.153658	0.439881
chr13	2196728	G	A	13.1519	intron_variant	CNTN4	gene15227	2180001	2200000	0.0895302	0.802723
chr13	1926287	A	T	11.1581	intron_variant	id428537	Gene_rna36392	1910001	1930000	0.157564	2.62048
chr13	2279237	G	A	10.1742	intron_variant	CNTN4	gene15227	2260001	2280000	0.222235	2.66787
chr13	3190307	T	C	9.38941	intron_variant	id429053	Gene_rna36433	3180001	3200000	0.120866	0.996941
chr13	2319300	A	C	9.23012	intron_variant	CNTN4	gene15227	2300001	2320000	0.100141	1.52815
chr13	2318751	G	A	9.11587	intron_variant	CNTN4	gene15227	2300001	2320000	0.100141	1.52815
chr13	1825344	T	G	9.03607	intron_variant	ITPR1	gene15212	1810001	1830000	0.125558	0.49137
chr13	21983972	G	A	8.79439	intron_variant	CCDC36	gene15671	21970001	21990000	0.120297	0.216329
chr13	2196734	C	A	8.7931	intron_variant	CNTN4	gene15227	2180001	2200000	0.0895302	0.802723
chr13	2133672	C	G	8.57956	intron_variant	CRBN	gene15224	2120001	2140000	0.147024	0.667859
chr13	5513642	C	G	8.4866	intron_variant	FAM19A1	gene15279	5510001	5530000	0.0837061	0.353614
chr13	2314058	T	G	8.47208	intron_variant	CNTN4	gene15227	2300001	2320000	0.100141	1.52815
chr13	7080031	C	G	8.35313	intron_variant	PRICKLE2	gene15301	7080001	7100000	0.0593953	0.144589
chr13	2346295	A	G	8.20986	intron_variant	CNTN4	gene15227	2330001	2350000	0.1406	2.23033
chr13	5513646	C	G	8.17091	intron_variant	FAM19A1	gene15279	5510001	5530000	0.0837061	0.353614
chr13	4125587	A	G	8.05654	intron_variant	id429311	Gene_rna36466	4110001	4130000	0.0846522	-0.0563031
chr13	6646097	A	C	7.95807	intron_variant	MAGI1	gene15290	6630001	6650000	0.237514	1.35988
chr13	6094308	A	G	7.72294	downstream_gene_variant	id430168	Gene_rna36545	6080001	6100000	0.108556	0.328736
chr13	2313948	C	T	7.70119	intron_variant	CNTN4	gene15227	2300001	2320000	0.100141	1.52815
chr13	2143527	G	A	7.56774	downstream_gene_variant	CRBN	gene15224	2130001	2150000	0.192605	1.47071
chr13	2135942	G	C	7.53911	intron_variant	CRBN	gene15224	2120001	2140000	0.147024	0.667859
chr13	6696901	G	A	7.38714	intron_variant	MAGI1	gene15290	6690001	6710000	0.0778827	0.382908
chr13	5986681	G	A	7.27986	intergenic_region	SUCLG2-LOC101797576	gene15281-gene15282	5970001	5990000	0.117055	0.566275
chr13	4249514	A	G	7.26641	downstream_gene_variant	EIF4E3	gene15259	4230001	4250000	0.0857751	0.0362807
chr13	7038731	A	G	7.24075	intron_variant	ADAMTS9	gene15299	7020001	7040000	0.0851589	0.112613
chr13	2313971	A	T	7.20366	intron_variant	CNTN4	gene15227	2300001	2320000	0.100141	1.52815
chr13	6643494	C	T	7.14065	intron_variant	MAGI1	gene15290	6630001	6650000	0.237514	1.35988
chr13	6705732	T	C	7.0564	intron_variant	MAGI1	gene15290	6690001	6710000	0.0778827	0.382908
chr13	5986685	C	T	6.96634	intergenic_region	SUCLG2-LOC101797576	gene15281-gene15282	5970001	5990000	0.117055	0.566275
chr13	4055872	C	T	6.95764	intron_variant	RYBP	gene15252	4040001	4060000	0.150647	0.756302
chr13	3794783	T	C	6.93824	upstream_gene_variant	PDZRN3	gene15243	3780001	3800000	0.134319	0.403639
chr13	1918000	G	A	6.93739	upstream_gene_variant	id428537	Gene_rna36392	1900001	1920000	0.123492	1.49951
chr13	2135981	C	T	6.86006	intron_variant	CRBN	gene15224	2120001	2140000	0.147024	0.667859
chr13	2348436	A	G	6.82392	intron_variant	CNTN4	gene15227	2330001	2350000	0.1406	2.23033
chr13	6862210	C	T	6.81492	intron_variant	id431187	Gene_rna36611	6850001	6870000	0.114646	0.645459
chr13	5226745	G	A	6.80605	intron_variant	FRMD4B	gene15271	5210001	5230000	0.0406099	-0.0501659
chr13	1605910	C	T	6.77929	intergenic_region	ARL8B-BHLHE40	gene15208-gene15209	1590001	1610000	0.232934	1.58157
chr13	1562142	T	C	6.74927	intergenic_region	id428104-EDEM1	Gene_rna36369-gene15207	1550001	1570000	0.189973	0.931515
chr13	2984004	G	A	6.71275	intragenic_variant	LOC110352798	gene15232	2970001	2990000	0.0790739	0.419823
chr13	1931009	C	T	6.70951	intron_variant	id428534	Gene_rna36391	1920001	1940000	0.150568	1.58907
chr13	6878306	C	T	6.67227	downstream_gene_variant	id431117	Gene_rna36604	6860001	6880000	0.0815382	0.558959
chr13	1918857	G	A	6.64871	upstream_gene_variant	id428537	Gene_rna36392	1900001	1920000	0.123492	1.49951
chr13	5973290	T	C	6.63345	intergenic_region	SUCLG2-LOC101797576	gene15281-gene15282	5960001	5980000	0.0886838	0.732615
chr13	18189530	A	G	6.63271	intron_variant	MAPKAPK3	gene15541	18170001	18190000	0.0491336	-0.0545391
chr13	4113075	C	A	6.62064	downstream_gene_variant	id429321	Gene_rna36467	4100001	4120000	0.0983661	0.17059
chr13	2321483	G	A	6.56682	intron_variant	CNTN4	gene15227	2310001	2330000	0.109048	2.36742
chr13	6643490	C	T	6.53949	intron_variant	MAGI1	gene15290	6630001	6650000	0.237514	1.35988
chr13	2279239	T	C	6.49083	intron_variant	CNTN4	gene15227	2260001	2280000	0.222235	2.66787
chr13	18189550	T	A	6.48863	intron_variant	MAPKAPK3	gene15541	18170001	18190000	0.0491336	-0.0545391
chr13	6644426	C	A	6.46945	intron_variant	MAGI1	gene15290	6630001	6650000	0.237514	1.35988
chr13	274206	T	C	6.46143	intron_variant	TMCC1	gene15180	270001	290000	0.071086	0.0739958
chr13	7078893	G	A	6.44007	intron_variant	PRICKLE2	gene15301	7060001	7080000	0.114244	-0.0226941
chr13	6740207	C	T	6.43748	upstream_gene_variant	id431093	Gene_rna36599	6730001	6750000	0.133001	1.49472
chr13	463025	T	C	6.38278	intron_variant	IFT122	gene15184	450001	470000	0.0905555	0.787848
chr13	2334556	C	T	6.30513	intron_variant	CNTN4	gene15227	2320001	2340000	0.147712	2.94322
chr13	2579051	G	C	6.29637	intergenic_region	id428816-id428817	Gene_rna36418-Gene_rna36419	2560001	2580000	0.136668	2.48536
chr13	2579052	G	A	6.29637	intergenic_region	id428816-id428817	Gene_rna36418-Gene_rna36419	2560001	2580000	0.136668	2.48536
chr13	5827390	C	T	6.2693	intron_variant	SUCLG2	gene15281	5810001	5830000	0.0918684	0.778205
chr13	2332962	A	G	6.22827	intron_variant	CNTN4	gene15227	2320001	2340000	0.147712	2.94322
chr13	2314065	A	G	6.21497	intron_variant	CNTN4	gene15227	2300001	2320000	0.100141	1.52815
chr13	17148234	G	C	6.20022	upstream_gene_variant	LOC101800783	gene15513	17130001	17150000	0.152082	2.29116
chr13	17148235	G	T	6.20022	upstream_gene_variant	LOC101800783	gene15513	17130001	17150000	0.152082	2.29116
chr13	17148233	A	T	6.19616	upstream_gene_variant	LOC101800783	gene15513	17130001	17150000	0.152082	2.29116
chr13	2279228	A	G	6.14245	intron_variant	CNTN4	gene15227	2260001	2280000	0.222235	2.66787
chr13	1364548	T	A	6.1017	downstream_gene_variant	id428057	Gene_rna36359	1350001	1370000	0.143799	0.129744
chr13	18189534	A	G	6.08973	intron_variant	MAPKAPK3	gene15541	18170001	18190000	0.0491336	-0.0545391
chr13	2316176	C	T	6.03901	intron_variant	CNTN4	gene15227	2300001	2320000	0.100141	1.52815
chr13	3652450	G	A	6.03774	upstream_gene_variant	id429155	Gene_rna36446	3640001	3660000	0.0676665	0.618785
chr13	2235513	T	C	6.01813	intron_variant	CNTN4	gene15227	2230001	2250000	0.109772	0.825725
chr13	16780966	C	T	6.01046	intron_variant	id438635	Gene_rna37171	16780001	16800000	0.128104	1.30344
chr13	16571101	G	A	6.00471	intragenic_variant	LOC101799201	gene15494	16560001	16580000	0.0742029	0.410331
chr13	7836544	C	T	6.00085	intron_variant	PTPRG	gene15315	7820001	7840000	0.115707	0.809303
chr13	4788372	T	C	5.96945	intron_variant	id429661	Gene_rna36499	4770001	4790000	0.226559	1.70337
chr13	2304951	G	A	5.96025	intron_variant	CNTN4	gene15227	2290001	2310000	0.117229	0.932431
chr13	2323774	A	T	5.95627	intron_variant	CNTN4	gene15227	2310001	2330000	0.109048	2.36742
chr13	2672251	C	T	5.95206	3_prime_UTR_variant	CNTN6	gene15230	2660001	2680000	0.0839377	0.350312
chr13	6136675	C	T	5.94317	intergenic_region	id430168-LRIG1	Gene_rna36545-gene15286	6120001	6140000	0.145069	0.627617
chr13	2332988	A	G	5.93122	intron_variant	CNTN4	gene15227	2320001	2340000	0.147712	2.94322
chr13	6862127	T	C	5.90351	intron_variant	id431187	Gene_rna36611	6850001	6870000	0.114646	0.645459
chr13	1803498	T	A	5.87151	intron_variant	ITPR1	gene15212	1790001	1810000	0.106951	0.353606
chr13	2238414	A	C	5.86827	intron_variant	CNTN4	gene15227	2230001	2250000	0.109772	0.825725
chr13	21335594	A	G	5.86717	intron_variant	id443773	Gene_rna37513	21320001	21340000	0.157406	0.493303
chr13	5944419	C	T	5.86192	intergenic_region	SUCLG2-LOC101797576	gene15281-gene15282	5930001	5950000	0.179507	2.11473
chr13	1770958	G	A	5.85395	intron_variant	ITPR1	gene15212	1760001	1780000	0.173248	1.54968
chr13	2332717	A	G	5.85243	intron_variant	CNTN4	gene15227	2320001	2340000	0.147712	2.94322
chr13	2196915	G	A	5.842	intron_variant	CNTN4	gene15227	2180001	2200000	0.0895302	0.802723
chr13	3206582	A	C	5.80037	upstream_gene_variant	id429053	Gene_rna36433	3190001	3210000	0.0962079	0.681846
chr13	6282339	T	G	5.79523	intron_variant	SLC25A26	gene15287	6270001	6290000	0.182676	1.7172
chr13	2140460	A	G	5.79453	intron_variant	CRBN	gene15224	2130001	2150000	0.192605	1.47071
chr13	6543460	C	T	5.78287	intron_variant	MAGI1	gene15290	6530001	6550000	0.145607	4.78669
chr13	12899233	G	A	5.76567	intron_variant	NUP210	gene15390	12880001	12900000	0.0874533	0.155964
chr13	4097135	G	A	5.76022	upstream_gene_variant	id429308	Gene_rna36465	4080001	4100000	0.0828935	0.213138
chr13	12893374	G	A	5.75453	intron_variant	NUP210	gene15390	12880001	12900000	0.0874533	0.155964
chr13	21899505	C	T	5.72453	intron_variant	MTMR14	gene15661	21890001	21910000	0.112534	0.581575
chr13	2136298	C	T	5.71859	intron_variant	CRBN	gene15224	2120001	2140000	0.147024	0.667859
chr13	20372073	G	A	5.71602	intron_variant	id443393	Gene_rna37467	20360001	20380000	0.0827475	0.844495
chr13	6643430	A	G	5.71472	intron_variant	MAGI1	gene15290	6630001	6650000	0.237514	1.35988
chr13	1961914	G	A	5.7126	5_prime_UTR_variant	LRRN1	gene15220	1950001	1970000	0.0935667	0.689557
chr13	3638772	T	C	5.70559	upstream_gene_variant	id429151	Gene_rna36445	3620001	3640000	0.0980691	0.445109
chr13	6654340	A	G	5.69405	intron_variant	MAGI1	gene15290	6640001	6660000	0.223254	0.954204
chr13	2328632	T	C	5.694	intron_variant	CNTN4	gene15227	2310001	2330000	0.109048	2.36742
chr13	20530553	T	C	5.69134	intergenic_region	id443418-id443422	Gene_rna37473-Gene_rna37475	20520001	20540000	0.151168	1.938
chr13	2140559	T	C	5.68973	intron_variant	CRBN	gene15224	2130001	2150000	0.192605	1.47071
chr13	20714593	A	G	5.68963	intergenic_region	id443425-TXNRD3	Gene_rna37476-gene15629	20710001	20730000	0.0317822	-0.0686772
chr13	2140441	G	C	5.68808	intron_variant	CRBN	gene15224	2130001	2150000	0.192605	1.47071
chr13	6696917	C	A	5.68581	intron_variant	MAGI1	gene15290	6690001	6710000	0.0778827	0.382908
chr13	2340505	T	C	5.67729	intron_variant	CNTN4	gene15227	2330001	2350000	0.1406	2.23033
chr13	6643427	A	G	5.67681	intron_variant	MAGI1	gene15290	6630001	6650000	0.237514	1.35988
chr13	5991367	A	G	5.67577	intergenic_region	SUCLG2-LOC101797576	gene15281-gene15282	5980001	6000000	0.120792	0.23334
chr13	4362587	G	T	5.66016	intron_variant	FOXP1	gene15261	4350001	4370000	0.107729	-0.0720072
chr13	1443918	G	A	5.65296	intergenic_region	id428057-id428063	Gene_rna36359-Gene_rna36360	1430001	1450000	0.134666	0.31155
chr13	2229279	T	C	5.64538	intron_variant	CNTN4	gene15227	2210001	2230000	0.11474	1.0394
chr13	5827409	C	T	5.6229	intron_variant	SUCLG2	gene15281	5810001	5830000	0.0918684	0.778205
chr13	8773746	A	G	5.62263	downstream_gene_variant	FHIT	gene15317	8760001	8780000	0.0988049	2.43677
chr13	5949589	C	T	5.61707	intergenic_region	SUCLG2-LOC101797576	gene15281-gene15282	5930001	5950000	0.179507	2.11473
chr13	3688447	C	T	5.60994	upstream_gene_variant	PDZRN3	gene15243	3680001	3700000	0.143628	0.686446
chr13	6906768	G	C	5.59168	upstream_gene_variant	id431201	Gene_rna36613	6890001	6910000	0.124434	0.782548
chr13	2354563	A	G	5.59166	intron_variant	CNTN4	gene15227	2340001	2360000	0.116089	1.48019
chr13	2229278	T	C	5.59033	intron_variant	CNTN4	gene15227	2210001	2230000	0.11474	1.0394
chr13	16590257	G	A	5.58675	intron_variant	id438635	Gene_rna37171	16580001	16600000	0.0958852	-0.127539
chr13	2229269	G	T	5.58399	intron_variant	CNTN4	gene15227	2210001	2230000	0.11474	1.0394
chr13	5112804	A	C	5.58216	upstream_gene_variant	MITF	gene15270	5100001	5120000	0.133954	1.81684
chr13	20530552	T	C	5.5797	intergenic_region	id443418-id443422	Gene_rna37473-Gene_rna37475	20520001	20540000	0.151168	1.938
chr13	6647829	T	C	5.57235	intron_variant	MAGI1	gene15290	6630001	6650000	0.237514	1.35988
chr13	2229271	T	G	5.56681	intron_variant	CNTN4	gene15227	2210001	2230000	0.11474	1.0394
chr13	2329152	G	A	5.55281	intron_variant	CNTN4	gene15227	2310001	2330000	0.109048	2.36742
chr13	6006954	T	A	5.55177	downstream_gene_variant	LOC101797576	gene15282	5990001	6010000	0.133191	0.437563
chr13	1041217	C	T	5.54561	intron_variant	GRM7	gene15202	1030001	1050000	0.0595503	0.0425062
chr13	21372610	G	C	5.53859	downstream_gene_variant	id443819	Gene_rna37526	21370001	21390000	0.135909	0.715702
chr13	18189505	T	A	5.53679	intron_variant	MAPKAPK3	gene15541	18170001	18190000	0.0491336	-0.0545391
chr13	18189506	C	A	5.53679	intron_variant	MAPKAPK3	gene15541	18170001	18190000	0.0491336	-0.0545391
chr13	6688960	T	C	5.52247	intron_variant	MAGI1	gene15290	6670001	6690000	0.0668286	0.101328
chr13	3688439	A	C	5.51897	upstream_gene_variant	PDZRN3	gene15243	3680001	3700000	0.143628	0.686446
chr13	21709354	G	A	5.50201	downstream_gene_variant	CCDC174	gene15652	21690001	21710000	0.0824363	0.650158
chr13	1936824	G	A	5.49684	downstream_gene_variant	id428537	Gene_rna36392	1920001	1940000	0.150568	1.58907
chr14	623529	T	C	9.81804	downstream_gene_variant	id445018	Gene_rna37618	610001	630000	0.0801476	0.122628
chr14	3440214	C	T	9.15686	upstream_gene_variant	CCNI2	gene15763	3430001	3450000	0.0862507	0.391147
chr14	4768154	C	T	8.57501	intron_variant	JADE2	gene15802	4750001	4770000	0.08073	0.0799755
chr14	6986772	A	C	7.84146	intron_variant	ADAMTS2	gene15856	6970001	6990000	0.068619	0.823963
chr14	12129487	C	T	7.57629	intergenic_region	DUSP1-NEURL1B	gene16022-gene16023	12110001	12130000	0.0994191	0.953349
chr14	7146719	C	G	7.32864	downstream_gene_variant	id449368	Gene_rna38038	7130001	7150000	0.114818	2.04251
chr14	7681886	C	T	7.28233	intron_variant	TCOF1	gene15883	7670001	7690000	0.0779207	0.150625
chr14	3440291	T	C	7.26636	upstream_gene_variant	CCNI2	gene15763	3430001	3450000	0.0862507	0.391147
chr14	6837712	A	C	7.20668	upstream_gene_variant	id449304	Gene_rna38031	6820001	6840000	0.0992258	0.281043
chr14	4025068	C	T	7.17725	downstream_gene_variant	RAPGEF6	gene15781	4010001	4030000	0.134068	0.0486556
chr14	4228492	C	A	7.13893	intron_variant	FSTL4	gene15783	4210001	4230000	0.132187	0.537793
chr14	4228491	T	A	7.13438	intron_variant	FSTL4	gene15783	4210001	4230000	0.132187	0.537793
chr14	7911215	C	T	7.11833	downstream_gene_variant	FAT2	gene15898	7900001	7920000	0.0701341	-0.284529
chr14	4664931	T	G	7.11527	intron_variant	PPP2CA	gene15796	4650001	4670000	0.163607	2.00866
chr14	2900491	T	C	6.96593	intergenic_region	id446244-NR3C1	Gene_rna37748-gene15747	2890001	2910000	0.111918	0.283359
chr14	6597365	G	A	6.93524	upstream_gene_variant	COL23A1	gene15845	6580001	6600000	0.0976107	0.689999
chr14	9610968	G	A	6.87796	upstream_gene_variant	ITK	gene15927	9600001	9620000	0.105587	0.268097
chr14	6597334	G	A	6.80262	upstream_gene_variant	COL23A1	gene15845	6580001	6600000	0.0976107	0.689999
chr14	4484866	A	G	6.65681	intron_variant	C14H5orf15	gene15788	4470001	4490000	0.0611981	0.581913
chr14	5332047	C	T	6.63673	upstream_gene_variant	LOC106016820	gene15815	5320001	5340000	0.101259	0.879755
chr14	6200936	G	A	6.51576	intron_variant	KLHL3	gene15831	6190001	6210000	0.0511308	0.402033
chr14	13822234	G	C	6.44306	upstream_gene_variant	Gene_gene16086	Gene_gene16086	13810001	13830000	0.0246412	-0.0429899
chr14	7156113	C	A	6.27748	upstream_gene_variant	RUFY1	gene15859	7140001	7160000	0.0966379	2.08446
chr14	7991680	A	G	6.26294	downstream_gene_variant	id450554	Gene_rna38132	7980001	8000000	0.0485944	-0.0530767
chr14	4216143	C	T	6.18285	intron_variant	FSTL4	gene15783	4200001	4220000	0.121324	-0.123132
chr14	5478519	C	A	6.15406	intergenic_region	TGFBI-SMAD5	gene15820-gene15821	5460001	5480000	0.0749373	0.162597
chr14	6989527	T	C	6.12976	intron_variant	ADAMTS2	gene15856	6970001	6990000	0.068619	0.823963
chr14	14257414	G	A	6.12917	upstream_gene_variant	id454002	Gene_rna38491	14240001	14260000	0.0600681	-0.0201506
chr14	2647463	G	C	6.05374	downstream_gene_variant	id446205	Gene_rna37738	2630001	2650000	0.0779563	-0.0806814
chr14	8201510	C	T	6.02789	downstream_gene_variant	id450636	Gene_rna38143	8190001	8210000	0.0904666	-0.0576621
chr14	8599817	G	A	6.01797	intron_variant	GRIA1	gene15910	8580001	8600000	0.12322	0.756868
chr14	2825721	G	A	5.98793	downstream_gene_variant	id446239	Gene_rna37747	2810001	2830000	0.0445254	-0.00697611
chr14	3932268	G	T	5.97901	intron_variant	RAPGEF6	gene15781	3920001	3940000	0.0512132	0.0727174
chr14	8273644	T	G	5.96464	intergenic_region	NMUR2-id450647	gene15907-Gene_rna38146	8260001	8280000	0.0700871	0.117961
chr14	7209565	G	A	5.9641	upstream_gene_variant	LOC101804397	gene15862	7190001	7210000	0.0814936	1.17217
chr14	7209883	G	A	5.96323	upstream_gene_variant	LOC101804397	gene15862	7190001	7210000	0.0814936	1.17217
chr14	6284831	C	T	5.96103	upstream_gene_variant	PKD2L2	gene15836	6270001	6290000	0.101236	0.314592
chr14	2150127	A	G	5.94855	downstream_gene_variant	DPYSL3	gene15721	2140001	2160000	0.0888971	0.8328
chr14	11914643	G	A	5.89475	intergenic_region	STC2-NKX2-5	gene16015-gene16016	11900001	11920000	0.0707244	0.233916
chr14	5356757	A	C	5.86117	intron_variant	SLC25A48	gene15816	5340001	5360000	0.0935566	1.56233
chr14	4816831	A	G	5.8576	downstream_gene_variant	SAR1B	gene15803	4800001	4820000	0.121708	-0.0812266
chr14	5806892	C	T	5.732	intergenic_region	id448168-SPOCK1	Gene_rna37928-gene15828	5790001	5810000	0.155743	1.03274
chr14	4184662	C	G	5.7181	intron_variant	FSTL4	gene15783	4170001	4190000	0.0787606	0.0440717
chr14	9932420	T	C	5.70495	intergenic_region	id451279-id451286	Gene_rna38205-Gene_rna38207	9920001	9940000	0.0532715	-0.0764177
chr14	2321968	A	G	5.70193	intron_variant	TCERG1	gene15727	2310001	2330000	0.108715	0.156087
chr14	8480587	G	A	5.67204	intron_variant	GRIA1	gene15910	8470001	8490000	0.119653	0.347621
chr14	2746913	G	A	5.67111	upstream_gene_variant	KCTD16	gene15741	2730001	2750000	0.15736	0.394706
chr14	7681904	T	G	5.64471	intron_variant	TCOF1	gene15883	7670001	7690000	0.0779207	0.150625
chr14	5272315	G	A	5.60493	intron_variant	CXCL14	gene15813	5260001	5280000	0.0662563	0.508695
chr14	650953	G	C	5.60381	intragenic_variant	LOC106019849	gene15692	640001	660000	0.095128	0.540841
chr14	4570524	G	A	5.59442	intron_variant	TCF7	gene15793	4560001	4580000	0.126517	0.623547
chr14	7166705	T	G	5.57522	intron_variant	RUFY1	gene15859	7150001	7170000	0.100321	1.64505
chr14	2100243	C	T	5.57486	intergenic_region	JAKMIP2-DPYSL3	gene15720-gene15721	2100001	2120000	0.0734851	0.879609
chr14	4175965	G	A	5.53027	intron_variant	FSTL4	gene15783	4160001	4180000	0.083707	0.0488745
chr14	4831545	C	T	5.51824	intron_variant	SAR1B	gene15803	4820001	4840000	0.173327	0.221766
chr15	7276742	G	A	11.6293	intron_variant	id462176	Gene_rna39187	7260001	7280000	0.091177	-0.182668
chr15	2774148	G	A	7.42705	downstream_gene_variant	B9D1	gene16253	2760001	2780000	0.100465	0.904583
chr15	2737829	T	G	7.24181	intron_variant	CACNA1H	gene16251	2720001	2740000	0.0483734	-0.0124318
chr15	2742236	T	C	7.02309	intron_variant	CACNA1H	gene16251	2730001	2750000	0.0669503	-0.0209052
chr15	1529792	C	T	7.01355	intron_variant	PKD1	gene16212	1510001	1530000	0.0678061	0.692974
chr15	15971690	A	G	6.9153	intron_variant	id471105	Gene_rna39819	15960001	15980000	0.189529	0.626058
chr15	12005088	C	G	6.74616	splice_region_variant&intron_variant	ANKS3	gene16562	11990001	12010000	0.0663482	-0.271518
chr15	2835581	T	C	6.3974	downstream_gene_variant	SLC5A10	gene16256	2820001	2840000	0.071448	0.342036
chr15	7402977	G	A	6.38521	intergenic_region	NPTX2-BAIAP2L1	gene16396-gene16397	7390001	7410000	0.0718666	0.334445
chr15	7649737	A	G	6.28951	upstream_gene_variant	LOC101803177	gene16407	7630001	7650000	0.102049	-0.710505
chr15	1529797	C	T	6.25282	intron_variant	PKD1	gene16212	1510001	1530000	0.0678061	0.692974
chr15	2835335	G	A	5.86449	synonymous_variant	GRAP	gene16255	2820001	2840000	0.071448	0.342036
chr15	1570512	G	A	5.83673	3_prime_UTR_variant	PKD1	gene16212	1560001	1580000	0.129771	0.365597
chr15	1924166	C	T	5.79776	missense_variant	CHTF18	gene16240	1910001	1930000	0.0594892	-0.28287
chr15	12172860	C	T	5.78345	intron_variant	XPO6	gene16565	12160001	12180000	0.0908752	0.276109
chr15	7458809	T	A	5.65634	intron_variant	BRI3	gene16399	7440001	7460000	0.104456	-0.278738
chr15	7332599	G	C	5.64978	intergenic_region	id462176-NPTX2	Gene_rna39187-gene16396	7320001	7340000	0.0808131	0.600241
chr15	3440752	T	C	5.56682	intron_variant	USP22	gene16288	3430001	3450000	0.0821913	0.324015
chr15	15990281	G	T	5.48543	intergenic_region	id471105-C15H16orf72	Gene_rna39819-gene16657	15980001	16000000	0.191128	0.802213
chr16	4823763	C	G	8.67033	intergenic_region	TBX1-GP1BB	gene16777-gene16778	4810001	4830000	0.137661	0.601082
chr16	4761840	C	G	8.00046	intergenic_region	TBX1-GP1BB	gene16777-gene16778	4750001	4770000	0.113157	1.02207
chr16	4828208	C	T	7.46062	intergenic_region	TBX1-GP1BB	gene16777-gene16778	4810001	4830000	0.137661	0.601082
chr16	2994341	G	A	7.27849	intergenic_region	id474349-id474362	Gene_rna40058-Gene_rna40063	2980001	3000000	0.088287	0.120483
chr16	2947418	A	T	6.44163	intron_variant	id474349	Gene_rna40058	2930001	2950000	0.0290266	0.102404
chr16	4888237	C	T	6.38322	intron_variant	SEPT5	gene16779	4870001	4890000	0.172886	0.750253
chr16	4813888	A	T	6.35446	intergenic_region	TBX1-GP1BB	gene16777-gene16778	4800001	4820000	0.0943181	0.461581
chr16	4870409	G	A	6.35279	upstream_gene_variant	SEPT5	gene16779	4860001	4880000	0.208582	1.04142
chr16	5974572	A	C	6.20978	intron_variant	LOC101796759	gene16828	5960001	5980000	0.0539353	0.0385155
chr16	2959231	T	C	6.02611	intron_variant	id474349	Gene_rna40058	2940001	2960000	0.0297427	0.188802
chr16	5974574	C	T	6.00107	intron_variant	LOC101796759	gene16828	5960001	5980000	0.0539353	0.0385155
chr16	4982893	G	T	5.92708	upstream_gene_variant	C16H22orf39	gene16784	4970001	4990000	0.0793544	0.926923
chr16	4694122	C	T	5.61288	intergenic_region	TBX1-GP1BB	gene16777-gene16778	4680001	4700000	0.0942545	0.852629
chr16	2906443	A	T	5.60861	intergenic_region	GALNT9-id474349	gene16742-Gene_rna40058	2890001	2910000	0.0748544	0.464201
chr17	492455	A	G	7.85682	upstream_gene_variant	LOC101797502	gene17128	480001	500000	0.0489504	-0.417149
chr17	528943	C	A	6.07988	missense_variant	LOC101794457	gene17132	510001	530000	0.0680331	0.0250511
chr17	528942	G	A	6.078	synonymous_variant	LOC101794457	gene17132	510001	530000	0.0680331	0.0250511
chr18	1617538	A	T	7.77361	intron_variant	LRSAM1	gene17286	1600001	1620000	0.073983	-0.196323
chr18	8452481	C	T	6.92825	intron_variant	DNM1	gene17507	8440001	8460000	0.132882	0.126282
chr18	8476014	A	G	6.74428	intron_variant	DNM1	gene17507	8460001	8480000	0.14347	0.133179
chr18	2381399	T	C	6.51952	intron_variant	LOC101794161	gene17312	2370001	2390000	0.0550644	0.0625604
chr18	2377681	A	G	6.40386	intron_variant	LOC101794161	gene17312	2360001	2380000	0.0492589	0.0924026
chr18	2371930	A	G	6.38008	intron_variant	LOC101794161	gene17312	2360001	2380000	0.0492589	0.0924026
chr18	1681755	A	T	6.28901	intron_variant	PNPLA7	gene17294	1670001	1690000	0.0887256	-0.188557
chr18	6399484	C	T	6.25429	downstream_gene_variant	ADAMTS13	gene17402	6380001	6400000	0.0871773	0.225557
chr18	8599823	T	A	6.23756	intergenic_region	id497455-NOTCH1	Gene_rna41928-gene17518	8580001	8600000	0.100551	0.0725693
chr18	1681633	G	A	6.08157	intron_variant	PNPLA7	gene17294	1670001	1690000	0.0887256	-0.188557
chr18	1681634	G	A	6.08157	intron_variant	PNPLA7	gene17294	1670001	1690000	0.0887256	-0.188557
chr18	8491302	C	G	6.04269	downstream_gene_variant	DNM1	gene17507	8480001	8500000	0.125557	0.578149
chr19	8827418	C	A	8.71896	intron_variant	CACNA1G	gene17926	8810001	8830000	0.0390651	-0.0401272
chr19	294728	C	T	5.79566	synonymous_variant	PGS1	gene17640	280001	300000	0.072725	0.227815
chr2	534220	T	G	11.3603	intron_variant	MAP4	gene3340	530001	550000	0.0779352	0.52469
chr2	127618141	A	C	9.53798	intergenic_region	SNX16-LOC113842979	gene5231-gene5232	127600001	127620000	0.128532	-0.185606
chr2	534058	A	G	9.33643	intron_variant	MAP4	gene3340	530001	550000	0.0779352	0.52469
chr2	127652996	C	T	8.75668	intergenic_region	SNX16-LOC113842979	gene5231-gene5232	127640001	127660000	0.0643416	0.623876
chr2	118675409	G	A	8.53388	intergenic_region	CHD7-CLVS1	gene5083-gene5084	118660001	118680000	0.0574101	0.0044097
chr2	111142708	C	T	8.39647	intron_variant	DTNA	gene4971	111130001	111150000	0.107984	0.722291
chr2	112170747	A	T	8.38818	intron_variant	LOC101793831	gene4986	112160001	112180000	0.0624098	-0.122209
chr2	116695113	A	T	8.32598	upstream_gene_variant	id125886	Gene_rna11348	116680001	116700000	0.147828	0.185842
chr2	111936160	C	T	8.15704	intron_variant	CCDC178	gene4981	111920001	111940000	0.0586475	0.135045
chr2	111936161	A	G	8.13944	intron_variant	CCDC178	gene4981	111920001	111940000	0.0586475	0.135045
chr2	45081432	T	A	8.1314	intron_variant	TMEM108	gene4076	45070001	45090000	0.0877635	0.233473
chr2	45571119	A	G	7.97394	intron_variant	id102678	Gene_rna9285	45560001	45580000	0.0764107	0.480214
chr2	27870525	C	T	7.93133	intergenic_region	id96640-NDUFA4	Gene_rna8654-gene3796	27860001	27880000	0.0585392	0.2553
chr2	127717106	T	C	7.61547	intergenic_region	SNX16-LOC113842979	gene5231-gene5232	127700001	127720000	0.0803602	0.202818
chr2	120995232	C	T	7.49195	intron_variant	SGK3	gene5138	120980001	121000000	0.146591	0.00103385
chr2	625155	G	A	7.43275	upstream_gene_variant	id85663	Gene_rna7702	610001	630000	0.0679492	0.174804
chr2	111142795	G	A	7.35521	intron_variant	DTNA	gene4971	111130001	111150000	0.107984	0.722291
chr2	152855723	G	A	7.34807	intergenic_region	id135134-LOC101793763	Gene_rna12359-gene5584	152840001	152860000	0.163924	1.46757
chr2	121034828	C	T	7.33008	downstream_gene_variant	PPP1R42	gene5144	121020001	121040000	0.116276	0.107093
chr2	33733339	C	T	7.30786	intron_variant	id98479	Gene_rna8843	33720001	33740000	0.0695192	0.378516
chr2	114596503	C	T	7.29997	intron_variant	KCTD1	gene5018	114580001	114600000	0.0250339	0.156007
chr2	533655	C	T	7.26254	intron_variant	MAP4	gene3340	530001	550000	0.0779352	0.52469
chr2	50796131	G	A	7.2554	intergenic_region	id104379-id104383	Gene_rna9430-Gene_rna9431	50780001	50800000	0.0822085	0.777611
chr2	6647867	A	G	7.2554	intron_variant	GALNT11	gene3480	6630001	6650000	0.109262	-0.292341
chr2	111038010	A	G	7.19352	intron_variant	MAPRE2	gene4969	111020001	111040000	0.127148	0.275916
chr2	137582906	C	T	7.15266	intron_variant	ANGPT1	gene5403	137570001	137590000	0.121758	0.678719
chr2	103564709	G	A	7.13432	intergenic_region	ADCYAP1-id121490	gene4865-Gene_rna10947	103550001	103570000	0.136742	-0.10318
chr2	120937018	T	C	7.09248	intron_variant	id126866	Gene_rna11500	120920001	120940000	0.0923497	0.103109
chr2	93798496	C	G	7.08319	upstream_gene_variant	STX17	gene4736	93780001	93800000	0.0478508	-0.0535542
chr2	534313	C	T	7.07517	intron_variant	MAP4	gene3340	530001	550000	0.0779352	0.52469
chr2	112147499	G	A	7.07114	upstream_gene_variant	LOC101793831	gene4986	112130001	112150000	0.0976829	0.0705776
chr2	535270	G	A	7.0368	synonymous_variant	MAP4	gene3340	530001	550000	0.0779352	0.52469
chr2	80773322	A	C	6.97887	intergenic_region	id115270-id115273	Gene_rna10329-Gene_rna10330	80760001	80780000	0.153137	-0.269325
chr2	30619515	C	T	6.95083	upstream_gene_variant	BZW2	gene3820	30600001	30620000	0.110783	0.220452
chr2	93798493	A	G	6.94804	upstream_gene_variant	STX17	gene4736	93780001	93800000	0.0478508	-0.0535542
chr2	37697275	G	A	6.94457	intron_variant	SATB1	gene3958	37680001	37700000	0.0468557	-0.0819593
chr2	94684496	C	T	6.8821	intron_variant	RIPOR2	gene4753	94670001	94690000	0.0452765	0.229526
chr2	127720764	G	A	6.85519	intergenic_region	SNX16-LOC113842979	gene5231-gene5232	127710001	127730000	0.0976018	0.2772
chr2	121145950	G	A	6.84987	intron_variant	ARFGEF1	gene5147	121130001	121150000	0.121162	-0.0238795
chr2	653771	G	C	6.80317	intron_variant	SMARCC1	gene3343	640001	660000	0.0525741	0.160278
chr2	102919210	A	T	6.79214	intron_variant	GREB1L	gene4853	102900001	102920000	0.058382	0.192511
chr2	111936147	A	G	6.73812	intron_variant	CCDC178	gene4981	111920001	111940000	0.0586475	0.135045
chr2	138238055	A	G	6.68814	intergenic_region	TMEM74-TRHR	gene5412-gene5413	138220001	138240000	0.0787574	0.451913
chr2	154888439	A	T	6.66378	intron_variant	LOC101792010	gene5619	154870001	154890000	0.0592206	0.192873
chr2	43545558	G	A	6.6373	intergenic_region	id101184-id101186	Gene_rna9141-Gene_rna9142	43530001	43550000	0.0726215	0.289459
chr2	152963800	T	C	6.58396	intergenic_region	id135134-LOC101793763	Gene_rna12359-gene5584	152950001	152970000	0.22471	2.1296
chr2	111935873	G	A	6.57831	intron_variant	CCDC178	gene4981	111920001	111940000	0.0586475	0.135045
chr2	109716375	C	T	6.53926	intron_variant	SNTG1	gene4943	109710001	109730000	0.107725	0.752496
chr2	154513997	A	G	6.53922	3_prime_UTR_variant	LOC101792370	gene5610	154500001	154520000	0.0936243	0.152919
chr2	557877	C	A	6.52136	intron_variant	MAP4	gene3340	540001	560000	0.0567143	0.089385
chr2	557876	T	C	6.51864	intron_variant	MAP4	gene3340	540001	560000	0.0567143	0.089385
chr2	111142821	G	A	6.49538	intron_variant	DTNA	gene4971	111130001	111150000	0.107984	0.722291
chr2	152855715	T	C	6.49199	intergenic_region	id135134-LOC101793763	Gene_rna12359-gene5584	152840001	152860000	0.163924	1.46757
chr2	109716405	A	T	6.48432	intron_variant	SNTG1	gene4943	109710001	109730000	0.107725	0.752496
chr2	15440774	G	A	6.47539	downstream_gene_variant	ZNF438	gene3586	15440001	15460000	0.212157	5.46938
chr2	146765937	T	A	6.39005	upstream_gene_variant	id133850	Gene_rna12240	146750001	146770000	0.0872561	0.299783
chr2	6736601	T	G	6.34464	intron_variant	KMT2C	gene3481	6720001	6740000	0.0456039	-0.0543725
chr2	519807	C	T	6.34368	intron_variant	MAP4	gene3340	500001	520000	0.086939	0.642754
chr2	152855733	A	G	6.33873	intergenic_region	id135134-LOC101793763	Gene_rna12359-gene5584	152840001	152860000	0.163924	1.46757
chr2	154533132	G	A	6.33406	missense_variant	LOC106015894	gene5612	154520001	154540000	0.0937172	0.389574
chr2	43545553	T	C	6.31262	intergenic_region	id101184-id101186	Gene_rna9141-Gene_rna9142	43530001	43550000	0.0726215	0.289459
chr2	393362	G	A	6.30982	upstream_gene_variant	LOC113842967	gene3336	380001	400000	0.148423	-1.31872
chr2	18789406	C	T	6.28754	intergenic_region	TRNAN-GUU-DNAJC1	gene3651-gene3652	18770001	18790000	0.0738908	0.368495
chr2	106100	T	C	6.28416	intron_variant	AGAP3	gene3318	90001	110000	0.0604491	-0.169299
chr2	52098987	T	A	6.28251	upstream_gene_variant	MYLIP	gene4187	52080001	52100000	0.0756975	0.191014
chr2	52098988	C	T	6.28251	upstream_gene_variant	MYLIP	gene4187	52080001	52100000	0.0756975	0.191014
chr2	139001760	G	A	6.26663	upstream_gene_variant	id132516	Gene_rna12080	138990001	139010000	0.0508129	-0.379514
chr2	152928899	A	T	6.25447	intergenic_region	id135134-LOC101793763	Gene_rna12359-gene5584	152910001	152930000	0.280755	2.59345
chr2	127613013	G	T	6.2488	intergenic_region	SNX16-LOC113842979	gene5231-gene5232	127600001	127620000	0.128532	-0.185606
chr2	653178	A	C	6.22343	intron_variant	SMARCC1	gene3343	640001	660000	0.0525741	0.160278
chr2	670765	G	T	6.21489	intron_variant	SMARCC1	gene3343	660001	680000	0.0669894	0.202991
chr2	130492524	T	A	6.16452	upstream_gene_variant	LOC101800982	gene5258	130480001	130500000	0.0301432	0.246138
chr2	6931480	A	G	6.15183	intron_variant	ACTR3B	gene3487	6920001	6940000	0.0417301	-0.0420609
chr2	144327378	A	G	6.14695	intron_variant	ATAD2	gene5475	144320001	144340000	0.109508	-0.0579146
chr2	151889984	G	A	6.11169	intron_variant	TRAPPC9	gene5568	151870001	151890000	0.0235255	0.000870424
chr2	116908967	G	A	6.08685	intergenic_region	SDR16C5-PENK	gene5057-gene5058	116890001	116910000	0.110736	0.739468
chr2	114316571	G	C	6.07961	intron_variant	CHST9	gene5016	114300001	114320000	0.0457041	0.053603
chr2	109789706	C	A	6.07659	intron_variant	SNTG1	gene4943	109770001	109790000	0.0342312	0.0271951
chr2	100595686	C	T	6.07574	intron_variant	LOC101798188	gene4817	100580001	100600000	0.25331	1.59242
chr2	113963791	T	C	6.07181	intron_variant	CDH2	gene5014	113950001	113970000	0.147586	1.69287
chr2	112063613	G	C	6.02942	upstream_gene_variant	id124920	Gene_rna11225	112050001	112070000	0.107434	0.166149
chr2	1422681	G	C	6.01668	downstream_gene_variant	TMIE	gene3373	1410001	1430000	0.102924	0.477041
chr2	128185786	C	T	6.00271	intergenic_region	LOC113842979-RALYL	gene5232-gene5233	128170001	128190000	0.112739	0.0243048
chr2	142542057	A	G	5.98703	intergenic_region	id132796-TNFRSF11B	Gene_rna12118-gene5442	142530001	142550000	0.133953	3.03981
chr2	101808215	C	T	5.98414	intron_variant	LDLRAD4	gene4826	101790001	101810000	0.078902	0.535831
chr2	152855889	C	A	5.98289	intergenic_region	id135134-LOC101793763	Gene_rna12359-gene5584	152840001	152860000	0.163924	1.46757
chr2	120675640	C	T	5.93564	upstream_gene_variant	TRNAY-GUA	gene5119	120660001	120680000	0.0434208	-0.101578
chr2	120936977	T	A	5.89721	intron_variant	id126866	Gene_rna11500	120920001	120940000	0.0923497	0.103109
chr2	34548298	G	A	5.89647	upstream_gene_variant	HNRNPA2B1	gene3902	34530001	34550000	0.0859563	0.113331
chr2	34720537	C	T	5.8938	intron_variant	id99033	Gene_rna8895	34710001	34730000	0.163422	2.08301
chr2	111837383	A	T	5.89236	intron_variant	CCDC178	gene4981	111820001	111840000	0.125274	1.31631
chr2	120950797	A	C	5.85814	intergenic_region	id126866-SGK3	Gene_rna11500-gene5138	120940001	120960000	0.149518	-0.218249
chr2	112150678	C	G	5.85177	upstream_gene_variant	LOC101793831	gene4986	112140001	112160000	0.0779215	0.309424
chr2	111142796	C	T	5.8517	intron_variant	DTNA	gene4971	111130001	111150000	0.107984	0.722291
chr2	111912181	G	A	5.8505	intron_variant	CCDC178	gene4981	111900001	111920000	0.0878663	0.194434
chr2	498123	G	A	5.82188	intron_variant	MAP4	gene3340	480001	500000	0.0534215	-0.108386
chr2	270498	G	A	5.81449	intron_variant	SMARCD3	gene3326	270001	290000	0.0369234	-0.159942
chr2	137601995	C	T	5.80658	intron_variant	ANGPT1	gene5403	137590001	137610000	0.204556	0.185954
chr2	141895428	C	T	5.80471	intergenic_region	RAD21-SLC30A8	gene5434-gene5435	141880001	141900000	0.0710769	0.343645
chr2	113986721	C	T	5.80431	intron_variant	CDH2	gene5014	113970001	113990000	0.166401	2.12106
chr2	92978962	G	A	5.80199	intron_variant	CTNNAL1	gene4719	92960001	92980000	0.212158	1.74422
chr2	53025050	T	G	5.78571	intron_variant	TNS3	gene4205	53010001	53030000	0.0431813	-0.112418
chr2	116687597	A	G	5.78266	downstream_gene_variant	id125886	Gene_rna11348	116670001	116690000	0.160194	0.161833
chr2	50731644	C	T	5.77146	intron_variant	id104379	Gene_rna9430	50730001	50750000	0.0355228	0.307631
chr2	112378986	C	T	5.74976	intergenic_region	RNF125-TRAPPC8	gene4990-gene4991	112360001	112380000	0.0749372	-0.143649
chr2	189519	G	A	5.71642	upstream_gene_variant	ABCF2	gene3324	170001	190000	0.0674094	-0.129825
chr2	127704440	A	T	5.71028	intergenic_region	SNX16-LOC113842979	gene5231-gene5232	127690001	127710000	0.0704193	0.0869685
chr2	112450447	A	G	5.70923	intergenic_region	CATSPERD-LOC113842590	gene4992-gene4993	112440001	112460000	0.0956043	0.575976
chr2	109789716	A	G	5.69731	intron_variant	SNTG1	gene4943	109770001	109790000	0.0342312	0.0271951
chr2	89092670	G	A	5.69284	intron_variant	MOCOS	gene4677	89080001	89100000	0.0543464	0.486031
chr2	31485076	C	G	5.68345	intron_variant	HDAC9	gene3835	31470001	31490000	0.106949	0.46504
chr2	111918289	T	G	5.68247	intron_variant	CCDC178	gene4981	111900001	111920000	0.0878663	0.194434
chr2	81236023	T	C	5.66525	intron_variant	CTNND2	gene4561	81220001	81240000	0.0812153	0.838923
chr2	93739084	G	C	5.66473	intron_variant	ERP44	gene4735	93720001	93740000	0.0988233	0.516711
chr2	52447901	G	T	5.65708	intron_variant	id105122	Gene_rna9496	52430001	52450000	0.053082	-0.107864
chr2	9245698	T	C	5.65382	intron_variant	PTPRN2	gene3517	9230001	9250000	0.12446	0.689089
chr2	128243763	A	G	5.64196	intergenic_region	LOC113842979-RALYL	gene5232-gene5233	128230001	128250000	0.165823	-0.737086
chr2	472237	T	C	5.62482	intron_variant	MAP4	gene3340	460001	480000	0.08526	0.0643384
chr2	111427094	G	A	5.62272	upstream_gene_variant	NOL4	gene4977	111420001	111440000	0.10913	0.402952
chr2	112070847	C	T	5.61983	intron_variant	KLHL14	gene4984	112070001	112090000	0.0651026	0.118034
chr2	127559299	A	T	5.61404	intergenic_region	SNX16-LOC113842979	gene5231-gene5232	127540001	127560000	0.136368	0.640628
chr2	103448742	C	A	5.60765	intron_variant	YES1	gene4864	103430001	103450000	0.0356597	0.00518194
chr2	89751509	G	A	5.6065	intron_variant	LOC113842796	gene4680	89740001	89760000	0.0497656	0.145062
chr2	111935604	C	T	5.60067	intron_variant	CCDC178	gene4981	111920001	111940000	0.0586475	0.135045
chr2	497071	G	A	5.58922	intron_variant	MAP4	gene3340	480001	500000	0.0534215	-0.108386
chr2	127842837	T	C	5.58906	downstream_gene_variant	LOC113842979	gene5232	127830001	127850000	0.0904804	0.418667
chr2	113988471	T	C	5.58698	intron_variant	CDH2	gene5014	113970001	113990000	0.166401	2.12106
chr2	111037992	T	C	5.57084	intron_variant	MAPRE2	gene4969	111020001	111040000	0.127148	0.275916
chr2	137582676	A	G	5.56168	intron_variant	ANGPT1	gene5403	137570001	137590000	0.121758	0.678719
chr2	1626036	C	G	5.55825	intergenic_region	SNAP47-id86196	gene3376-Gene_rna7761	1610001	1630000	0.178422	0.292825
chr2	112515806	G	A	5.55769	intron_variant	LOC101799898	gene4998	112500001	112520000	0.103434	0.542151
chr2	61854386	T	C	5.55634	intron_variant	KIAA0895	gene4308	61840001	61860000	0.0845363	0.859093
chr2	102990315	C	T	5.55017	upstream_gene_variant	GREB1L	gene4853	102980001	103000000	0.089133	0.718464
chr2	115417009	C	T	5.54966	intergenic_region	LOC106015684-HRH4	gene5024-gene5025	115400001	115420000	0.103094	0.153599
chr2	127838134	C	T	5.54707	intergenic_region	SNX16-LOC113842979	gene5231-gene5232	127820001	127840000	0.0632849	0.259954
chr2	30602414	A	T	5.53692	upstream_gene_variant	BZW2	gene3820	30590001	30610000	0.0928332	0.705016
chr2	553532	A	G	5.53661	intron_variant	MAP4	gene3340	540001	560000	0.0567143	0.089385
chr2	115122238	G	A	5.53628	intron_variant	ZNF521	gene5022	115110001	115130000	0.105494	0.0625097
chr2	111261030	G	T	5.53152	intron_variant	DTNA	gene4971	111250001	111270000	0.120791	-0.212653
chr2	56341662	A	G	5.52132	missense_variant	TPK1	gene4224	56330001	56350000	0.0153524	-0.0374687
chr2	10235293	A	G	5.51336	intron_variant	ZMYND11	gene3524	10230001	10250000	0.072391	-0.143158
chr2	127581798	C	T	5.50208	intergenic_region	SNX16-LOC113842979	gene5231-gene5232	127570001	127590000	0.182895	-0.251167
chr2	114381366	G	A	5.4984	upstream_gene_variant	CHST9	gene5016	114370001	114390000	0.0959608	0.155782
chr2	653119	G	T	5.49406	intron_variant	SMARCC1	gene3343	640001	660000	0.0525741	0.160278
chr20	2714079	G	A	10.4378	intron_variant	LOC106019894	gene18108	2700001	2720000	0.0583901	0.0803417
chr20	1927145	G	C	8.29646	downstream_gene_variant	LOC101790516	gene18067	1910001	1930000	0.186305	1.34486
chr20	11354044	C	A	8.2057	upstream_gene_variant	id525395	Gene_rna44285	11340001	11360000	0.0697966	0.234453
chr20	2020918	G	T	7.23733	intergenic_region	id513148-FBN3	Gene_rna43260-gene18070	2010001	2030000	0.116246	0.65525
chr20	2006912	A	G	7.15582	intergenic_region	id513148-FBN3	Gene_rna43260-gene18070	1990001	2010000	0.220849	1.95049
chr20	2006922	G	T	7.04136	intergenic_region	id513148-FBN3	Gene_rna43260-gene18070	1990001	2010000	0.220849	1.95049
chr20	2027963	G	A	7.02405	intergenic_region	id513148-FBN3	Gene_rna43260-gene18070	2010001	2030000	0.116246	0.65525
chr20	10723049	G	A	6.86275	intergenic_region	DPH1-RTN4RL1	gene18496-gene18498	10710001	10730000	0.0761145	-0.27789
chr20	7050526	C	T	6.4259	intron_variant	ACACA	gene18334	7040001	7060000	0.0792715	0.877425
chr20	2160427	A	G	6.08436	intron_variant	FBN3	gene18070	2150001	2170000	0.151442	0.980068
chr20	11601532	G	A	6.06173	intragenic_variant	LOC110354266	gene18558	11590001	11610000	0.0499685	-0.100778
chr20	2020911	G	A	5.94091	intergenic_region	id513148-FBN3	Gene_rna43260-gene18070	2010001	2030000	0.116246	0.65525
chr20	11187211	C	T	5.90612	intergenic_region	LRRC75A-TMEM248	gene18524-gene18526	11170001	11190000	0.0414067	0.184695
chr20	2633448	G	C	5.86675	intron_variant	KDM4B	gene18107	2630001	2650000	0.087717	-0.12554
chr20	2020908	T	A	5.86042	intergenic_region	id513148-FBN3	Gene_rna43260-gene18070	2010001	2030000	0.116246	0.65525
chr20	2160437	T	C	5.77021	intron_variant	FBN3	gene18070	2150001	2170000	0.151442	0.980068
chr20	2193546	G	A	5.56754	intron_variant	FBN3	gene18070	2180001	2200000	0.152214	1.09732
chr20	10815315	C	G	5.54772	upstream_gene_variant	SERPINF2	gene18502	10800001	10820000	0.0678854	-0.0816371
chr20	12095620	G	A	5.52143	intron_variant	SRRM3	gene18581	12080001	12100000	0.112932	2.11304
chr20	2246610	C	T	5.50135	downstream_gene_variant	LOC110352566	gene18072	2230001	2250000	0.15553	0.51038
chr21	12202497	A	T	8.65049	downstream_gene_variant	TAF4	gene18912	12190001	12210000	0.0958346	0.806689
chr21	12202495	A	T	8.60917	downstream_gene_variant	TAF4	gene18912	12190001	12210000	0.0958346	0.806689
chr21	8588549	C	T	8.28135	intron_variant	TSHZ2	gene18840	8570001	8590000	0.104437	1.1424
chr21	8239837	C	T	7.92148	intergenic_region	id533471-ZFP64	Gene_rna45010-gene18838	8220001	8240000	0.0349536	0.0116125
chr21	12202477	A	T	7.87278	downstream_gene_variant	TAF4	gene18912	12190001	12210000	0.0958346	0.806689
chr21	13099915	T	C	7.54413	upstream_gene_variant	id535219	Gene_rna45239	13080001	13100000	0.0719612	0.754035
chr21	2428858	C	T	7.51328	intron_variant	RALY	gene18679	2410001	2430000	0.100933	0.396543
chr21	9901629	T	C	7.37813	intron_variant	id533950	Gene_rna45074	9890001	9910000	0.141636	0.920764
chr21	14380578	C	T	7.33275	intron_variant	ZBTB46	gene18988	14370001	14390000	0.0485507	-0.0511642
chr21	4833368	A	G	7.27142	intron_variant	TOP1	gene18745	4820001	4840000	0.0260877	0.00456058
chr21	2431300	G	A	7.11692	intron_variant	RALY	gene18679	2420001	2440000	0.104593	0.530541
chr21	2540376	C	T	7.05374	intergenic_region	id528892-id528904	Gene_rna44626-Gene_rna44630	2530001	2550000	0.0889967	0.356753
chr21	7935596	G	C	6.84887	intergenic_region	KCNG1-id533278	gene18828-Gene_rna44988	7920001	7940000	0.106709	0.222051
chr21	10033367	C	G	6.84377	intron_variant	RAE1	gene18870	10020001	10040000	0.147862	1.71808
chr21	15254511	C	A	6.82709	splice_region_variant&intron_variant	BPIFB6	gene19060	15240001	15260000	0.0677784	0.536488
chr21	3783581	T	C	6.81118	intron_variant	PTPRT	gene18710	3770001	3790000	0.0568001	0.152191
chr21	13066606	C	T	6.79802	upstream_gene_variant	DIDO1	gene18941	13050001	13070000	0.0853541	0.205509
chr21	1912085	A	G	6.59075	intron_variant	ADA	gene18659	1900001	1920000	0.0460754	-0.137985
chr21	9327647	C	T	6.58968	intron_variant	id533760	Gene_rna45050	9310001	9330000	0.048472	0.0914184
chr21	9327649	C	T	6.58848	intron_variant	id533760	Gene_rna45050	9310001	9330000	0.048472	0.0914184
chr21	9575852	A	G	6.55583	intron_variant	FAM210B	gene18859	9570001	9590000	0.0575699	0.373576
chr21	2179454	G	A	6.55124	upstream_gene_variant	AHCY	gene18673	2160001	2180000	0.098	0.0772395
chr21	2451774	C	T	6.5228	intron_variant	RALY	gene18679	2440001	2460000	0.0869326	0.0361322
chr21	4833379	T	A	6.49378	intron_variant	TOP1	gene18745	4820001	4840000	0.0260877	0.00456058
chr21	4652505	A	C	6.42933	intron_variant	RPN2	gene18737	4640001	4660000	0.0230395	-0.209853
chr21	4652506	G	A	6.42933	intron_variant	RPN2	gene18737	4640001	4660000	0.0230395	-0.209853
chr21	2431655	G	A	6.40155	intron_variant	RALY	gene18679	2420001	2440000	0.104593	0.530541
chr21	5958108	C	T	6.29211	intergenic_region	id530819-id530825	Gene_rna44811-Gene_rna44813	5940001	5960000	0.0549902	0.0845714
chr21	10100346	A	G	6.02825	intron_variant	LOC101793813	gene18873	10100001	10120000	0.131056	1.68043
chr21	2179419	C	A	5.97562	upstream_gene_variant	AHCY	gene18673	2160001	2180000	0.098	0.0772395
chr21	10115224	T	C	5.94246	intron_variant	LOC101793813	gene18873	10100001	10120000	0.131056	1.68043
chr21	10164140	G	A	5.92752	intron_variant	LOC101793813	gene18873	10150001	10170000	0.122653	1.56976
chr21	13879449	C	T	5.92162	intron_variant	MYT1	gene18969	13860001	13880000	0.0288747	0.144964
chr21	14167047	T	A	5.88921	upstream_gene_variant	LOC101795559	gene18978	14160001	14180000	0.0408568	-0.0316015
chr21	10100528	T	A	5.88264	intron_variant	LOC101793813	gene18873	10100001	10120000	0.131056	1.68043
chr21	13991050	T	A	5.70953	intergenic_region	LOC106019329-NPBWR2	gene18970-gene18971	13980001	14000000	0.0661316	-0.021035
chr21	3456620	C	T	5.69607	intergenic_region	id529469-PTPRT	Gene_rna44682-gene18710	3440001	3460000	0.0829093	0.673087
chr21	13859718	G	A	5.64896	intron_variant	MYT1	gene18969	13840001	13860000	0.0295796	0.115825
chr21	10087999	C	T	5.59483	upstream_gene_variant	id534133	Gene_rna45104	10070001	10090000	0.0528205	0.663573
chr21	10115689	A	G	5.5914	intron_variant	LOC101793813	gene18873	10100001	10120000	0.131056	1.68043
chr21	2492306	A	G	5.58131	downstream_gene_variant	id528892	Gene_rna44626	2480001	2500000	0.10958	0.199274
chr21	8984862	T	A	5.57894	intergenic_region	BCAS1-LOC101797037	gene18847-gene18848	8970001	8990000	0.086797	0.668954
chr21	1690393	G	A	5.52531	intron_variant	SLC13A3	gene18641	1680001	1700000	0.0770447	0.249348
chr21	7757512	T	A	5.50213	intron_variant	ADNP	gene18825	7740001	7760000	0.080373	0.103552
chr22	5197701	G	A	6.61981	3_prime_UTR_variant	AGRN	gene19343	5180001	5200000	0.0645824	-0.0958685
chr22	5472025	T	A	6.04371	intron_variant	SAMD11	gene19349	5460001	5480000	0.0694609	-0.61406
chr22	1901946	T	C	5.82712	synonymous_variant	C1QA	gene19188	1890001	1910000	0.120561	0.286028
chr22	1901948	A	C	5.82712	missense_variant	C1QA	gene19188	1890001	1910000	0.120561	0.286028
chr22	4922264	A	G	5.74691	intron_variant	id545074	Gene_rna46089	4910001	4930000	0.061321	0.273483
chr23	617114	G	A	6.24699	intergenic_region	GFRA2-id550506	gene19497-Gene_rna46489	600001	620000	0.0956788	-0.0278933
chr23	1078602	A	G	5.70288	intron_variant	UNC5D	gene19514	1060001	1080000	0.0896412	0.158821
chr23	1841647	G	C	5.59629	downstream_gene_variant	TACC1	gene19541	1840001	1860000	0.0454642	-0.100246
chr24	2373803	G	A	11.901	intergenic_region	id556129-id556140	Gene_rna46822-Gene_rna46823	2360001	2380000	0.0465422	-0.115509
chr24	2778938	T	C	10.026	intergenic_region	id556835-ARID1A	Gene_rna46895-gene19694	2760001	2780000	0.0359763	-0.078007
chr24	2370643	G	A	9.6783	upstream_gene_variant	id556129	Gene_rna46822	2360001	2380000	0.0465422	-0.115509
chr24	1449110	A	G	9.67432	upstream_gene_variant	THRAP3	gene19633	1430001	1450000	0.0337515	-0.0316929
chr24	1446691	T	C	8.87586	upstream_gene_variant	THRAP3	gene19633	1430001	1450000	0.0337515	-0.0316929
chr24	2154445	C	T	8.15784	3_prime_UTR_variant	MTF1	gene19655	2140001	2160000	0.0609766	-0.13974
chr24	1923652	C	T	7.89174	upstream_gene_variant	MEAF6	gene19645	1910001	1930000	0.120579	0.418564
chr24	2794811	G	A	7.70706	intron_variant	ARID1A	gene19694	2780001	2800000	0.0511267	-0.0194299
chr24	1446688	T	G	7.44946	upstream_gene_variant	THRAP3	gene19633	1430001	1450000	0.0337515	-0.0316929
chr24	76461	G	T	7.29968	intron_variant	MACF1	gene19573	60001	80000	0.114105	0.946498
chr24	717782	G	A	7.20107	intron_variant	CSMD2	gene19597	700001	720000	0.111409	0.238343
chr24	2579056	C	T	6.98462	upstream_gene_variant	PAQR7	gene19670	2560001	2580000	0.0624854	0.0124685
chr24	2579130	C	T	6.9251	upstream_gene_variant	PAQR7	gene19670	2560001	2580000	0.0624854	0.0124685
chr24	816274	T	A	6.90092	intron_variant	id554872	Gene_rna46694	800001	820000	0.116951	0.238444
chr24	712982	G	T	6.77141	intron_variant	CSMD2	gene19597	700001	720000	0.111409	0.238343
chr24	712990	G	A	6.75932	intron_variant	CSMD2	gene19597	700001	720000	0.111409	0.238343
chr24	2744461	C	T	6.70484	intron_variant	RPS6KA1	gene19692	2730001	2750000	0.0478089	-0.273821
chr24	2203860	T	A	6.61706	intron_variant	SF3A3	gene19657	2190001	2210000	0.0677526	0.0401514
chr24	1498880	A	T	6.50262	intron_variant	STK40	gene19636	1480001	1500000	0.0394399	0.0632102
chr24	1498881	C	G	6.50262	intron_variant	STK40	gene19636	1480001	1500000	0.0394399	0.0632102
chr24	2548868	T	C	6.46548	intron_variant	RRAGC	gene19667	2530001	2550000	0.0618452	-0.102105
chr24	191212	G	A	6.38203	upstream_gene_variant	MACF1	gene19573	180001	200000	0.237711	-1.45808
chr24	967393	G	A	6.36597	3_prime_UTR_variant	GJB5	gene19602	950001	970000	0.0615486	-0.318884
chr24	616662	G	A	6.29665	intron_variant	CSMD2	gene19597	600001	620000	0.0553644	-0.136084
chr24	2015873	G	A	6.25092	intergenic_region	RSPO1-C24H1orf109	gene19649-gene19650	2000001	2020000	0.125107	0.0442546
chr24	3540809	C	T	6.22795	intron_variant	EPB41	gene19739	3540001	3560000	0.0918991	0.688277
chr24	76462	T	C	6.21829	intron_variant	MACF1	gene19573	60001	80000	0.114105	0.946498
chr24	543190	A	T	6.15072	intron_variant	CSMD2	gene19597	530001	550000	0.0500438	-0.130091
chr24	1093374	C	T	6.06958	3_prime_UTR_variant	LOC101796704	gene19611	1080001	1100000	0.0720878	0.248321
chr24	2181149	C	T	6.0663	intron_variant	INPP5B	gene19656	2170001	2190000	0.102813	0.0933465
chr24	1880300	T	C	5.92175	intergenic_region	GRIK3-ZC3H12A	gene19642-gene19643	1870001	1890000	0.0735147	-0.179329
chr24	950147	C	A	5.86754	intergenic_region	id554884-GJB5	Gene_rna46696-gene19602	940001	960000	0.052095	0.0240127
chr24	2788097	C	T	5.81353	upstream_gene_variant	ARID1A	gene19694	2770001	2790000	0.0429578	0.14087
chr24	1996515	A	G	5.74812	intergenic_region	RSPO1-C24H1orf109	gene19649-gene19650	1980001	2000000	0.134096	0.109652
chr24	1996514	C	T	5.74206	intergenic_region	RSPO1-C24H1orf109	gene19649-gene19650	1980001	2000000	0.134096	0.109652
chr24	244361	C	T	5.69621	intron_variant	RNF19B	gene19579	230001	250000	0.114574	0.0150454
chr24	532409	C	T	5.68891	intron_variant	CSMD2	gene19597	530001	550000	0.0500438	-0.130091
chr24	1821984	C	T	5.68021	intergenic_region	GRIK3-ZC3H12A	gene19642-gene19643	1810001	1830000	0.0921278	0.0762583
chr24	2745690	G	A	5.67879	intron_variant	RPS6KA1	gene19692	2730001	2750000	0.0478089	-0.273821
chr24	2579083	G	A	5.66639	upstream_gene_variant	PAQR7	gene19670	2560001	2580000	0.0624854	0.0124685
chr24	1868638	C	T	5.64722	intergenic_region	GRIK3-ZC3H12A	gene19642-gene19643	1850001	1870000	0.0714926	0.394032
chr24	702609	G	A	5.63702	intron_variant	CSMD2	gene19597	690001	710000	0.103553	0.337245
chr24	2644689	T	C	5.63524	intron_variant	UBXN11	gene19684	2630001	2650000	0.0653523	0.0327877
chr24	2368710	C	A	5.6334	upstream_gene_variant	id556129	Gene_rna46822	2360001	2380000	0.0465422	-0.115509
chr24	2021043	G	A	5.59483	intergenic_region	RSPO1-C24H1orf109	gene19649-gene19650	2010001	2030000	0.14552	-0.132202
chr24	906318	T	C	5.59006	upstream_gene_variant	id554882	Gene_rna46695	890001	910000	0.0356523	-0.12343
chr24	1587363	C	T	5.57371	intergenic_region	CSF3R-id555724	gene19640-Gene_rna46778	1580001	1600000	0.0520232	0.133773
chr24	2703460	A	G	5.56317	downstream_gene_variant	HMGN2	gene19690	2690001	2710000	0.112908	0.428324
chr24	1844891	C	T	5.53069	intergenic_region	GRIK3-ZC3H12A	gene19642-gene19643	1840001	1860000	0.0642568	0.207184
chr25	567601	G	A	6.92642	intron_variant	KIRREL3	gene19825	550001	570000	0.0892091	0.967581
chr25	2429107	G	A	6.6469	intron_variant	LOC110353623	gene19855	2410001	2430000	0.0540536	0.618194
chr25	4202723	C	T	6.29293	intron_variant	POU2F3	gene19914	4200001	4220000	0.108236	1.04133
chr25	2740237	G	A	6.18137	upstream_gene_variant	OPCML	gene19856	2730001	2750000	0.085964	-0.158551
chr25	2322367	T	C	6.05084	intron_variant	LOC110353623	gene19855	2310001	2330000	0.105483	0.774967
chr25	724183	A	G	5.98418	intron_variant	KIRREL3	gene19825	710001	730000	0.14306	0.109611
chr25	1973169	C	T	5.91756	upstream_gene_variant	id561301	Gene_rna47294	1970001	1990000	0.0674475	-0.0583432
chr25	1960571	C	T	5.83935	intron_variant	id561288	Gene_rna47292	1950001	1970000	0.0608855	-0.23012
chr25	3036090	G	C	5.65762	intergenic_region	IGSF9B-JAM3	gene19861-gene19862	3020001	3040000	0.109783	1.1885
chr25	2322346	C	T	5.51622	intron_variant	LOC110353623	gene19855	2310001	2330000	0.105483	0.774967
chr25	2970007	G	A	5.4925	downstream_gene_variant	id561495	Gene_rna47322	2960001	2980000	0.0965782	-0.307828
chr27	4721811	G	T	7.8334	intron_variant	MAPK14	gene20388	4720001	4740000	0.092327	-0.103159
chr27	4721815	T	G	7.8334	intron_variant	MAPK14	gene20388	4720001	4740000	0.092327	-0.103159
chr27	4721806	T	C	7.80678	intron_variant	MAPK14	gene20388	4720001	4740000	0.092327	-0.103159
chr27	3036641	C	T	6.85091	upstream_gene_variant	PKP1	gene20304	3020001	3040000	0.0742348	-0.2457
chr27	4081306	C	T	6.7088	intron_variant	NFASC	gene20363	4070001	4090000	0.0472649	-0.208194
chr27	4684493	C	T	6.69959	upstream_gene_variant	id574328	Gene_rna48476	4670001	4690000	0.053338	0.0697199
chr27	4684491	T	C	6.69	upstream_gene_variant	id574328	Gene_rna48476	4670001	4690000	0.053338	0.0697199
chr27	3588726	G	A	6.65285	intron_variant	USP49	gene20333	3570001	3590000	0.0360074	0.262169
chr27	4085344	G	A	5.80043	upstream_gene_variant	NFASC	gene20363	4070001	4090000	0.0472649	-0.208194
chr27	4668441	C	T	5.73968	intron_variant	BRPF3	gene20384	4650001	4670000	0.0970109	-0.173548
chr27	3566575	G	A	5.72368	missense_variant	LOC101794319	gene20331	3550001	3570000	0.0254823	-0.166619
chr27	3011415	T	C	5.70736	intron_variant	PKP1	gene20304	3000001	3020000	0.0645768	0.0835402
chr27	5134915	C	T	5.62761	3_prime_UTR_variant	UHRF1BP1	gene20412	5120001	5140000	0.0912193	-0.0482373
chr28	2688118	G	A	6.89963	intron_variant	KANSL1	gene20545	2670001	2690000	0.0871938	0.52968
chr28	2645517	G	A	6.78763	intron_variant	CDC27	gene20544	2630001	2650000	0.110719	0.642655
chr28	2296776	G	C	6.76614	intron_variant	TANC2	gene20530	2280001	2300000	0.109259	0.125045
chr28	2903762	G	A	6.59396	intron_variant	ATP6V0A1	gene20554	2890001	2910000	0.0842614	0.452954
chr28	2887277	C	T	6.56707	upstream_gene_variant	CAVIN1	gene20553	2870001	2890000	0.0385947	0.11665
chr28	2135685	A	G	6.51728	intron_variant	TANC2	gene20530	2120001	2140000	0.0822816	0.444606
chr28	1899914	C	T	6.36979	intergenic_region	LOC101803845-LOC106018108	gene20517-gene20519	1880001	1900000	0.0403955	0.0457346
chr28	2412525	T	C	5.88515	upstream_gene_variant	LOC110354391	gene20531	2400001	2420000	0.0456055	0.514999
chr28	2467396	G	A	5.77441	intron_variant	KCNH6	gene20534	2450001	2470000	0.106579	0.915379
chr28	4540500	G	C	5.77322	intron_variant	EZH1	gene20694	4530001	4550000	0.0660288	0.12755
chr28	2903873	T	C	5.65441	intron_variant	ATP6V0A1	gene20554	2890001	2910000	0.0842614	0.452954
chr28	5139544	C	A	5.64241	intergenic_region	HOXB13-CALCOCO2	gene20735-gene20736	5120001	5140000	0.251184	2.64322
chr28	2360971	A	G	5.64067	intron_variant	TANC2	gene20530	2360001	2380000	0.133483	0.62101
chr28	1199135	T	C	5.5584	intron_variant	MYO1D	gene20485	1180001	1200000	0.0935408	0.292726
chr28	4853350	A	G	5.53628	non_coding_exon_variant	SKAP1	gene20722	4850001	4870000	0.107285	-0.0519303
chr29	527371	G	A	7.19726	upstream_gene_variant	RPAIN	gene20906	510001	530000	0.0452986	-0.0712621
chr29	924275	T	C	7.1755	intergenic_region	SPNS3-id586465	gene20919-Gene_rna49606	920001	940000	0.137382	0.0451004
chr29	2281540	T	G	6.69268	intron_variant	AUTS2	gene20945	2270001	2290000	0.0929111	0.143145
chr29	2272328	G	C	6.08412	intron_variant	AUTS2	gene20945	2260001	2280000	0.0972997	0.0432123
chr29	4331116	C	G	6.07582	intergenic_region	BAZ1B-MLXIPL	gene20990-gene20991	4330001	4350000	0.112102	-0.669284
chr29	27933	G	A	6.06229	intergenic_region	id585670	Gene_rna49546	10001	30000	0.0882149	-0.178299
chr29	825926	C	T	6.05944	intron_variant	ANKFY1	gene20917	810001	830000	0.0399325	0.0302934
chr29	2848798	G	A	6.04947	intron_variant	AUTS2	gene20945	2830001	2850000	0.0683287	-0.0889803
chr29	528880	A	C	5.96604	upstream_gene_variant	RPAIN	gene20906	510001	530000	0.0452986	-0.0712621
chr29	982529	C	T	5.93587	intron_variant	LOC101791126	gene20923	970001	990000	0.145388	0.41904
chr29	3318428	C	T	5.91301	intron_variant	CALN1	gene20950	3300001	3320000	0.0626259	-0.0833137
chr29	1220919	G	C	5.86841	intergenic_region	RFC2-id586677	gene20928-Gene_rna49625	1210001	1230000	0.102636	0.155357
chr29	2844553	C	A	5.76323	intron_variant	AUTS2	gene20945	2830001	2850000	0.0683287	-0.0889803
chr29	3665816	A	G	5.69353	intergenic_region	ELN-id587814	gene20957-Gene_rna49699	3650001	3670000	0.147737	-0.395965
chr29	2440851	G	A	5.69284	intron_variant	AUTS2	gene20945	2430001	2450000	0.0607354	-0.0486878
chr29	595122	G	A	5.57007	intron_variant	CAMKK1	gene20911	580001	600000	0.0388229	0.116836
chr29	1948585	T	C	5.54159	intron_variant	id587334	Gene_rna49658	1930001	1950000	0.0664287	0.218003
chr3	76991524	A	G	11.9737	upstream_gene_variant	id173303	Gene_rna15731	76980001	77000000	0.13797	-0.123445
chr3	76831141	A	C	10.2059	intron_variant	id173191	Gene_rna15710	76820001	76840000	0.161388	1.39375
chr3	116524067	G	T	10.0593	downstream_gene_variant	LOC113843363	gene7614	116510001	116530000	0.0778249	0.0293651
chr3	4452616	C	T	9.92733	intron_variant	RALGAPA2	gene5763	4440001	4460000	0.0715059	0.313295
chr3	81192560	G	A	9.8366	intergenic_region	id174395-id174396	Gene_rna15853-Gene_rna15854	81180001	81200000	0.143234	0.849537
chr3	83878479	A	G	9.55729	intron_variant	SH3BGRL2	gene7167	83860001	83880000	0.141303	1.48495
chr3	4462798	T	C	9.39118	intron_variant	RALGAPA2	gene5763	4460001	4480000	0.0824302	0.476096
chr3	53141383	C	T	9.27053	intron_variant	TIAM2	gene6695	53130001	53150000	0.0990229	-0.306778
chr3	4404431	G	T	9.23766	intron_variant	RALGAPA2	gene5763	4390001	4410000	0.0460393	-0.117848
chr3	62776462	G	C	9.08508	intergenic_region	id169507-id169510	Gene_rna15293-Gene_rna15294	62760001	62780000	0.0585594	-0.233031
chr3	73543513	C	G	8.93285	intergenic_region	id172556-GRIK2	Gene_rna15643-gene7042	73540001	73560000	0.157238	0.277893
chr3	7464322	C	A	8.65786	intergenic_region	id141544-id141852	Gene_rna12908-Gene_rna12932	7450001	7470000	0.097142	0.858353
chr3	36304273	G	A	8.55971	intron_variant	TTC7A	gene6398	36290001	36310000	0.15074	1.30598
chr3	56855534	A	G	8.53428	upstream_gene_variant	CITED2	gene6751	56840001	56860000	0.136695	0.276631
chr3	81231208	A	G	8.3972	upstream_gene_variant	id174396	Gene_rna15854	81220001	81240000	0.0722594	-0.167734
chr3	71034127	A	G	8.3722	intron_variant	AFG1L	gene7008	71020001	71040000	0.0561472	0.68071
chr3	4350638	A	T	8.36689	intron_variant	RALGAPA2	gene5763	4340001	4360000	0.0764946	-0.157367
chr3	22513340	A	G	8.33105	intron_variant	KCNK2	gene6159	22500001	22520000	0.0783955	0.106749
chr3	81137867	T	C	8.25958	intergenic_region	id174390-id174395	Gene_rna15851-Gene_rna15853	81120001	81140000	0.166373	1.84525
chr3	76709906	G	A	8.20082	downstream_gene_variant	NDUFAF4	gene7066	76690001	76710000	0.113819	-0.248439
chr3	7348702	G	A	8.12324	intergenic_region	id141544-id141852	Gene_rna12908-Gene_rna12932	7330001	7350000	0.170955	4.67101
chr3	116523961	C	T	8.0516	downstream_gene_variant	LOC113843363	gene7614	116510001	116530000	0.0778249	0.0293651
chr3	83852544	A	G	7.96313	intergenic_region	ELOVL4-SH3BGRL2	gene7166-gene7167	83840001	83860000	0.187707	1.23691
chr3	71716260	A	G	7.93366	downstream_gene_variant	CRYBG1	gene7022	71700001	71720000	0.150767	0.478928
chr3	24325548	A	G	7.85414	intron_variant	ARID4B	gene6186	24310001	24330000	0.0747497	0.553005
chr3	81219954	A	T	7.84233	intergenic_region	id174395-id174396	Gene_rna15853-Gene_rna15854	81200001	81220000	0.0887396	-0.0579927
chr3	57083747	G	A	7.83178	intergenic_region	CCDC28A-NHSL1	gene6756-gene6757	57070001	57090000	0.13582	0.491047
chr3	43494037	T	C	7.69526	intergenic_region	id162069-SMOC2	Gene_rna14653-gene6544	43480001	43500000	0.126343	0.167343
chr3	85854630	C	G	7.62783	intergenic_region	id175827-Gene_gene7197	Gene_rna15989-Gene_gene7197	85840001	85860000	0.161643	-0.328729
chr3	76793226	C	T	7.62162	intragenic_variant	LOC113843276	gene7068	76780001	76800000	0.116464	0.538847
chr3	2680158	T	C	7.61581	intergenic_region	DUSP10-id138025	gene5737-Gene_rna12674	2670001	2690000	0.171409	1.73831
chr3	43278736	G	C	7.61523	intergenic_region	WDR27-THBS2	gene6540-gene6541	43260001	43280000	0.235966	0.367776
chr3	20082139	A	C	7.58017	intron_variant	ALK	gene6106	20070001	20090000	0.0498209	-0.120809
chr3	76942996	C	T	7.52367	intergenic_region	id173280-FUT9	Gene_rna15722-gene7072	76940001	76960000	0.120411	0.564592
chr3	195844	C	T	7.48517	downstream_gene_variant	id136546	Gene_rna12512	180001	200000	0.0561693	0.546272
chr3	24310951	A	G	7.48147	intron_variant	ARID4B	gene6186	24300001	24320000	0.0608724	0.748338
chr3	24352814	A	G	7.45188	intron_variant	ARID4B	gene6186	24340001	24360000	0.0858261	0.843777
chr3	77945239	C	A	7.43491	intergenic_region	id173341-EPHA7	Gene_rna15738-gene7078	77930001	77950000	0.160516	1.65274
chr3	53136660	C	T	7.34597	intron_variant	TIAM2	gene6695	53120001	53140000	0.0816384	-0.0493383
chr3	85919244	G	A	7.33123	intergenic_region	Gene_gene7197-id175845	Gene_gene7197-Gene_rna15992	85900001	85920000	0.181127	-0.313228
chr3	4378701	A	G	7.29469	intron_variant	RALGAPA2	gene5763	4360001	4380000	0.065005	0.0520902
chr3	74044196	C	A	7.27989	downstream_gene_variant	GRIK2	gene7042	74030001	74050000	0.23574	0.0179165
chr3	80881102	T	C	7.18959	intron_variant	ZNF292	gene7121	80880001	80900000	0.136456	-0.181385
chr3	1787877	G	C	7.16773	intron_variant	NVL	gene5715	1770001	1790000	0.138657	1.15069
chr3	53141350	G	A	7.13139	intron_variant	TIAM2	gene6695	53130001	53150000	0.0990229	-0.306778
chr3	33031139	C	T	7.13015	intron_variant	MDGA1	gene6348	33020001	33040000	0.0596592	0.172496
chr3	70235676	A	G	7.07093	upstream_gene_variant	CDC40	gene6985	70220001	70240000	0.0746568	-0.025144
chr3	81200164	A	T	7.05001	intergenic_region	id174395-id174396	Gene_rna15853-Gene_rna15854	81190001	81210000	0.108186	0.298904
chr3	24321559	T	G	7.04069	intron_variant	ARID4B	gene6186	24310001	24330000	0.0747497	0.553005
chr3	81663446	A	G	7.00696	downstream_gene_variant	TBX18	gene7136	81660001	81680000	0.150775	1.30918
chr3	83819685	T	C	7.00397	intergenic_region	ELOVL4-SH3BGRL2	gene7166-gene7167	83800001	83820000	0.095143	1.74678
chr3	81200694	T	A	6.97167	intergenic_region	id174395-id174396	Gene_rna15853-Gene_rna15854	81190001	81210000	0.108186	0.298904
chr3	81141850	A	T	6.95705	downstream_gene_variant	id174395	Gene_rna15853	81140001	81160000	0.160025	1.00814
chr3	81194586	T	C	6.91926	intergenic_region	id174395-id174396	Gene_rna15853-Gene_rna15854	81180001	81200000	0.143234	0.849537
chr3	72624439	C	T	6.90487	upstream_gene_variant	id172447	Gene_rna15629	72620001	72640000	0.178998	0.730166
chr3	15665097	A	G	6.89683	intron_variant	SOS1	gene5994	15650001	15670000	0.0790863	-0.0872718
chr3	107687846	C	T	6.88288	downstream_gene_variant	id182886	Gene_rna16517	107670001	107690000	0.117943	1.79676
chr3	57748553	G	A	6.83995	upstream_gene_variant	IL22RA2	gene6771	57730001	57750000	0.0641768	-0.0857686
chr3	83824247	T	G	6.82875	intergenic_region	ELOVL4-SH3BGRL2	gene7166-gene7167	83810001	83830000	0.129239	2.63442
chr3	40628644	G	A	6.76524	intron_variant	TRERF1	gene6476	40610001	40630000	0.0767305	0.185108
chr3	55240772	A	C	6.71305	intron_variant	FUCA2	gene6728	55230001	55250000	0.124184	0.239144
chr3	81233509	A	G	6.66454	upstream_gene_variant	id174396	Gene_rna15854	81220001	81240000	0.0722594	-0.167734
chr3	80106189	A	T	6.65686	intron_variant	GABRR1	gene7097	80090001	80110000	0.0893423	0.282994
chr3	81138343	G	T	6.6166	intergenic_region	id174390-id174395	Gene_rna15851-Gene_rna15853	81120001	81140000	0.166373	1.84525
chr3	77072083	T	C	6.60095	intergenic_region	FUT9-MANEA	gene7072-gene7074	77060001	77080000	0.104804	0.0297547
chr3	81233505	C	T	6.59968	upstream_gene_variant	id174396	Gene_rna15854	81220001	81240000	0.0722594	-0.167734
chr3	24314761	A	C	6.59235	intron_variant	ARID4B	gene6186	24300001	24320000	0.0608724	0.748338
chr3	80479213	A	G	6.55513	intron_variant	LOC101797459	gene7111	80460001	80480000	0.136811	-0.160851
chr3	117062700	C	T	6.54757	downstream_gene_variant	LOC101799321	gene7646	117050001	117070000	0.0440329	0.297414
chr3	4416050	C	T	6.54469	intron_variant	RALGAPA2	gene5763	4400001	4420000	0.0470574	-0.0332797
chr3	53142723	G	A	6.53294	intron_variant	TIAM2	gene6695	53130001	53150000	0.0990229	-0.306778
chr3	71303249	G	A	6.5304	intergenic_region	SCML4-SOBP	gene7013-gene7014	71290001	71310000	0.137977	0.103654
chr3	72258394	A	G	6.52956	intergenic_region	id172393-PREP	Gene_rna15619-gene7027	72240001	72260000	0.244425	4.19116
chr3	79713728	G	A	6.49332	intron_variant	BACH2	gene7086	79700001	79720000	0.0825731	0.231969
chr3	4714691	G	A	6.49273	upstream_gene_variant	NKX2-2	gene5771	4700001	4720000	0.0203692	-0.226701
chr3	81128900	C	T	6.47623	intergenic_region	id174390-id174395	Gene_rna15851-Gene_rna15853	81110001	81130000	0.15515	1.47918
chr3	50200332	T	C	6.47328	intron_variant	SASH1	gene6649	50190001	50210000	0.119234	0.256365
chr3	77190281	G	A	6.4663	intergenic_region	FUT9-MANEA	gene7072-gene7074	77180001	77200000	0.227379	0.378086
chr3	77142703	C	G	6.45948	intergenic_region	FUT9-MANEA	gene7072-gene7074	77130001	77150000	0.140473	0.380771
chr3	48708111	T	C	6.44145	intergenic_region	UTRN-id163809	gene6631-Gene_rna14815	48690001	48710000	0.125074	0.261475
chr3	73384066	C	T	6.43448	intergenic_region	id172546-id172551	Gene_rna15641-Gene_rna15642	73370001	73390000	0.155645	0.097519
chr3	77190269	C	G	6.43071	intergenic_region	FUT9-MANEA	gene7072-gene7074	77180001	77200000	0.227379	0.378086
chr3	7674051	G	A	6.42094	intergenic_region	id141860-id141862	Gene_rna12934-Gene_rna12935	7660001	7680000	0.122684	0.756022
chr3	24530725	G	A	6.41565	intron_variant	LYST	gene6191	24520001	24540000	0.260648	2.88294
chr3	44713791	C	G	6.39668	upstream_gene_variant	id162513	Gene_rna14707	44700001	44720000	0.133113	2.03814
chr3	81166314	G	A	6.38451	intergenic_region	id174395-id174396	Gene_rna15853-Gene_rna15854	81150001	81170000	0.126895	0.858184
chr3	83878273	T	C	6.36694	intron_variant	SH3BGRL2	gene7167	83860001	83880000	0.141303	1.48495
chr3	86227684	A	G	6.33988	intron_variant	SLC17A5	gene7202	86210001	86230000	0.05694	0.165557
chr3	106090488	A	G	6.3265	intergenic_region	FAM49A-RAD51AP2	gene7411-gene7412	106080001	106100000	0.0634385	-0.0360954
chr3	113193300	G	A	6.31319	intergenic_region	LOC101801232-id184372	gene7528-Gene_rna16685	113180001	113200000	0.0938975	0.128974
chr3	81184662	C	G	6.30344	intergenic_region	id174395-id174396	Gene_rna15853-Gene_rna15854	81170001	81190000	0.141895	0.978301
chr3	85848696	G	A	6.29126	intergenic_region	id175827-Gene_gene7197	Gene_rna15989-Gene_gene7197	85830001	85850000	0.177184	-0.244889
chr3	55240781	G	A	6.28117	intron_variant	FUCA2	gene6728	55230001	55250000	0.124184	0.239144
chr3	55240780	T	C	6.27864	intron_variant	FUCA2	gene6728	55230001	55250000	0.124184	0.239144
chr3	72715782	C	A	6.26129	downstream_gene_variant	HACE1	gene7034	72700001	72720000	0.243238	1.56232
chr3	100331970	G	T	6.25153	intergenic_region	id181087-id181088	Gene_rna16334-Gene_rna16335	100320001	100340000	0.185792	-0.225211
chr3	2680177	G	C	6.22491	intergenic_region	DUSP10-id138025	gene5737-Gene_rna12674	2670001	2690000	0.171409	1.73831
chr3	72574071	G	A	6.21091	intron_variant	LIN28B	gene7031	72560001	72580000	0.160149	0.84094
chr3	7674053	G	A	6.20792	intergenic_region	id141860-id141862	Gene_rna12934-Gene_rna12935	7660001	7680000	0.122684	0.756022
chr3	85854601	T	A	6.18191	intergenic_region	id175827-Gene_gene7197	Gene_rna15989-Gene_gene7197	85840001	85860000	0.161643	-0.328729
chr3	81239893	G	C	6.17822	upstream_gene_variant	LOC113843391	gene7129	81220001	81240000	0.0722594	-0.167734
chr3	32891708	C	T	6.10103	intergenic_region	CCDC167-id157048	gene6345-Gene_rna14173	32880001	32900000	0.087138	0.928409
chr3	76956355	G	A	6.08451	3_prime_UTR_variant	FUT9	gene7072	76940001	76960000	0.120411	0.564592
chr3	72715795	T	G	6.05567	downstream_gene_variant	HACE1	gene7034	72700001	72720000	0.243238	1.56232
chr3	1787918	C	A	6.0546	intron_variant	NVL	gene5715	1770001	1790000	0.138657	1.15069
chr3	81040895	G	A	6.05184	intergenic_region	id174390-id174395	Gene_rna15851-Gene_rna15853	81030001	81050000	0.109707	-0.096122
chr3	24317530	T	C	6.02578	intron_variant	ARID4B	gene6186	24300001	24320000	0.0608724	0.748338
chr3	4351037	G	A	6.01319	intron_variant	RALGAPA2	gene5763	4340001	4360000	0.0764946	-0.157367
chr3	21119760	C	T	5.98667	intron_variant	ITPKB	gene6125	21110001	21130000	0.065006	-0.125232
chr3	48729779	A	G	5.9835	intergenic_region	UTRN-id163809	gene6631-Gene_rna14815	48710001	48730000	0.122401	-0.0155993
chr3	83526107	C	T	5.98336	intergenic_region	id174901-TRNAA-AGC	Gene_rna15916-gene7163	83510001	83530000	0.0907846	-0.443413
chr3	81043904	T	C	5.98334	intergenic_region	id174390-id174395	Gene_rna15851-Gene_rna15853	81030001	81050000	0.109707	-0.096122
chr3	4408825	G	T	5.979	intron_variant	RALGAPA2	gene5763	4390001	4410000	0.0460393	-0.117848
chr3	111983203	G	T	5.97817	intron_variant	CDC5L	gene7502	111970001	111990000	0.101125	0.346433
chr3	56030010	C	T	5.97813	intergenic_region	NMBR-LOC113843406	gene6743-gene6744	56020001	56040000	0.140117	0.480244
chr3	14235367	G	A	5.97138	3_prime_UTR_variant	ACTR2	gene5949	14220001	14240000	0.0491463	0.0190389
chr3	75229258	A	G	5.96808	intergenic_region	MCHR2-PRDM13	gene7049-gene7050	75210001	75230000	0.127408	0.297165
chr3	114660113	C	T	5.96524	downstream_gene_variant	XKR5	gene7556	114650001	114670000	0.111041	0.711288
chr3	76530738	A	G	5.96098	intron_variant	MMS22L	gene7063	76520001	76540000	0.295777	2.11574
chr3	58626487	T	C	5.94413	intron_variant	MYB	gene6784	58610001	58630000	0.114857	0.545455
chr3	15963470	T	A	5.92092	upstream_gene_variant	id147788	Gene_rna13422	15950001	15970000	0.159566	-0.103453
chr3	4474901	C	G	5.91103	upstream_gene_variant	RALGAPA2	gene5763	4460001	4480000	0.0824302	0.476096
chr3	87687355	A	T	5.88258	intron_variant	COL19A1	gene7222	87670001	87690000	0.0429738	0.182955
chr3	68454048	G	A	5.88239	downstream_gene_variant	id170951	Gene_rna15456	68440001	68460000	0.101018	1.17427
chr3	55878169	A	C	5.88133	intron_variant	NMBR	gene6743	55860001	55880000	0.0961378	1.05115
chr3	117362262	T	C	5.8736	intron_variant	DTNB	gene7653	117350001	117370000	0.0658086	0.220922
chr3	116608034	C	T	5.86897	intron_variant	NCOA1	gene7616	116590001	116610000	0.0489653	-0.0343997
chr3	111868767	T	C	5.86074	intron_variant	CD2AP	gene7495	111850001	111870000	0.156187	0.755267
chr3	81222575	C	T	5.84618	intergenic_region	id174395-id174396	Gene_rna15853-Gene_rna15854	81210001	81230000	0.0916844	0.0695363
chr3	4474947	C	T	5.83738	upstream_gene_variant	RALGAPA2	gene5763	4460001	4480000	0.0824302	0.476096
chr3	85516727	C	T	5.81296	intron_variant	COL12A1	gene7193	85500001	85520000	0.180898	-0.855099
chr3	107866327	T	C	5.80745	intron_variant	MATN3	gene7437	107850001	107870000	0.061398	1.37351
chr3	75230354	C	A	5.80488	intergenic_region	MCHR2-PRDM13	gene7049-gene7050	75220001	75240000	0.140592	0.407124
chr3	80081458	G	A	5.77982	3_prime_UTR_variant	LOC101798492	gene7096	80070001	80090000	0.0810551	0.150755
chr3	52083303	A	T	5.77552	downstream_gene_variant	VIP	gene6681	52070001	52090000	0.148674	0.250916
chr3	6529561	C	T	5.77332	intron_variant	id141443	Gene_rna12897	6510001	6530000	0.113122	0.482204
chr3	107866118	G	A	5.76637	intron_variant	MATN3	gene7437	107850001	107870000	0.061398	1.37351
chr3	75284916	G	A	5.74606	intergenic_region	MCHR2-PRDM13	gene7049-gene7050	75270001	75290000	0.211905	0.932295
chr3	106039858	T	C	5.73699	intergenic_region	FAM49A-RAD51AP2	gene7411-gene7412	106020001	106040000	0.0849612	-0.0684141
chr3	16116174	G	A	5.73155	intergenic_region	id147792-MRPS5	Gene_rna13424-gene6016	16100001	16120000	0.059248	0.13268
chr3	93144442	T	A	5.72702	intergenic_region	FAM83B-TINAG	gene7262-gene7263	93130001	93150000	0.0873814	1.06555
chr3	86225439	C	T	5.72439	intron_variant	SLC17A5	gene7202	86210001	86230000	0.05694	0.165557
chr3	76661672	C	T	5.72234	intron_variant	KLHL32	gene7064	76650001	76670000	0.0743106	0.252663
chr3	83824285	G	A	5.72104	intergenic_region	ELOVL4-SH3BGRL2	gene7166-gene7167	83810001	83830000	0.129239	2.63442
chr3	72715774	G	A	5.71351	downstream_gene_variant	HACE1	gene7034	72700001	72720000	0.243238	1.56232
chr3	24342348	T	C	5.70838	intron_variant	ARID4B	gene6186	24330001	24350000	0.0723459	0.469715
chr3	73372053	C	A	5.7066	intergenic_region	id172546-id172551	Gene_rna15641-Gene_rna15642	73360001	73380000	0.173919	0.00752976
chr3	83446965	A	G	5.70403	intergenic_region	id174892-id174901	Gene_rna15913-Gene_rna15916	83430001	83450000	0.0988471	0.00134716
chr3	34546876	C	A	5.70066	intergenic_region	id157788-LRFN2	Gene_rna14230-gene6374	34530001	34550000	0.121605	0.832694
chr3	33008097	C	A	5.69057	intron_variant	MDGA1	gene6348	32990001	33010000	0.127684	0.123803
chr3	81197746	G	C	5.68976	intergenic_region	id174395-id174396	Gene_rna15853-Gene_rna15854	81180001	81200000	0.143234	0.849537
chr3	74592744	C	T	5.68473	intergenic_region	id172671-ASCC3	Gene_rna15652-gene7045	74580001	74600000	0.237779	2.64546
chr3	4851656	G	A	5.67686	intergenic_region	id139195-id139200	Gene_rna12755-Gene_rna12757	4850001	4870000	0.125765	-0.346866
chr3	4430274	A	G	5.67594	intron_variant	RALGAPA2	gene5763	4420001	4440000	0.0637425	0.20318
chr3	107870568	A	G	5.6759	intron_variant	MATN3	gene7437	107860001	107880000	0.0646178	1.26182
chr3	92435580	T	G	5.65753	intron_variant	id179156	Gene_rna16156	92420001	92440000	0.123466	0.17689
chr3	22176007	C	T	5.63158	intergenic_region	id151260-SMYD2	Gene_rna13735-gene6154	22160001	22180000	0.0356794	0.116293
chr3	62426727	C	T	5.6185	upstream_gene_variant	ECHDC1	gene6859	62410001	62430000	0.108161	0.339991
chr3	53153338	G	C	5.61794	intron_variant	TIAM2	gene6695	53140001	53160000	0.109254	0.0486
chr3	76716236	A	G	5.61252	intergenic_region	NDUFAF4-GPR63	gene7066-gene7067	76700001	76720000	0.128809	0.0405399
chr3	83852547	A	G	5.612	intergenic_region	ELOVL4-SH3BGRL2	gene7166-gene7167	83840001	83860000	0.187707	1.23691
chr3	77219884	C	T	5.60274	intron_variant	MANEA	gene7074	77210001	77230000	0.156894	0.489216
chr3	69712698	A	G	5.59248	intron_variant	REV3L	gene6967	69700001	69720000	0.0893891	1.53083
chr3	76661666	G	C	5.59146	intron_variant	KLHL32	gene7064	76650001	76670000	0.0743106	0.252663
chr3	24337462	G	A	5.58993	intron_variant	ARID4B	gene6186	24320001	24340000	0.0779385	0.384692
chr3	72703002	T	A	5.57184	intron_variant	HACE1	gene7034	72690001	72710000	0.259667	1.38496
chr3	117239265	C	T	5.5704	intron_variant	ASXL2	gene7652	117220001	117240000	0.066901	-0.14826
chr3	81230719	A	T	5.56631	upstream_gene_variant	id174396	Gene_rna15854	81220001	81240000	0.0722594	-0.167734
chr3	4411290	C	A	5.55422	intron_variant	RALGAPA2	gene5763	4400001	4420000	0.0470574	-0.0332797
chr3	115741961	G	A	5.53607	intron_variant	MSRA	gene7599	115740001	115760000	0.143614	1.02415
chr3	81041104	A	T	5.5356	intergenic_region	id174390-id174395	Gene_rna15851-Gene_rna15853	81030001	81050000	0.109707	-0.096122
chr3	70476357	T	C	5.52139	synonymous_variant	AK9	gene6991	70460001	70480000	0.134837	0.625627
chr3	71877703	A	G	5.51995	intron_variant	ATG5	gene7023	71860001	71880000	0.113088	0.261134
chr3	72306373	T	C	5.51904	intergenic_region	id172393-PREP	Gene_rna15619-gene7027	72290001	72310000	0.164198	1.62842
chr3	14068851	G	A	5.51774	intergenic_region	LOC106016655-SPRED2	gene5946-gene5947	14050001	14070000	0.141551	0.186259
chr3	116327587	T	A	5.51639	intron_variant	FZD3	gene7607	116310001	116330000	0.0655573	0.315072
chr3	75121563	T	C	5.50811	intergenic_region	id172731-MCHR2	Gene_rna15656-gene7049	75110001	75130000	0.197816	0.888401
chr3	72258395	A	G	5.50375	intergenic_region	id172393-PREP	Gene_rna15619-gene7027	72240001	72260000	0.244425	4.19116
chr3	76755508	A	G	5.49977	synonymous_variant	GPR63	gene7067	76740001	76760000	0.0941044	0.226562
chr3	4714652	G	C	5.49714	upstream_gene_variant	NKX2-2	gene5771	4700001	4720000	0.0203692	-0.226701
chr4	60333503	C	T	10.5356	intergenic_region	id221145-LDB2	Gene_rna19729-gene8717	60320001	60340000	0.163006	0.987768
chr4	62702099	A	C	8.71405	intergenic_region	LOC101802861-WDR1	gene8747-gene8748	62690001	62710000	0.0948714	-0.477219
chr4	12417999	A	G	8.53779	intergenic_region	IGFBP7-id195766	gene7913-Gene_rna17614	12400001	12420000	0.0338619	0.180133
chr4	70389100	A	G	8.37348	downstream_gene_variant	PTCD3	gene8890	70370001	70390000	0.090482	0.0505489
chr4	50390379	C	T	8.19189	intergenic_region	GABRA2-GABRG1	gene8586-gene8587	50380001	50400000	0.0837676	-0.152253
chr4	55249251	C	T	7.88161	intergenic_region	id219611-id219616	Gene_rna19583-Gene_rna19584	55230001	55250000	0.00272149	0.383612
chr4	14185119	C	T	7.85551	intron_variant	id196323	Gene_rna17658	14170001	14190000	0.125149	0.661778
chr4	67152720	G	A	7.85351	downstream_gene_variant	id224785	Gene_rna20009	67140001	67160000	0.0690801	-0.408377
chr4	57576310	C	T	7.76263	downstream_gene_variant	SEPSECS	gene8685	57560001	57580000	0.126883	0.732841
chr4	34045543	G	A	7.62832	upstream_gene_variant	TTC29	gene8278	34030001	34050000	0.192503	1.51099
chr4	66101890	G	A	7.46884	intergenic_region	HMX1-id223902	gene8803-Gene_rna19949	66090001	66110000	0.0846726	0.109353
chr4	34045574	G	A	7.38985	upstream_gene_variant	TTC29	gene8278	34030001	34050000	0.192503	1.51099
chr4	70447952	G	A	7.21456	intron_variant	REEP1	gene8894	70430001	70450000	0.100615	-0.0456573
chr4	67519446	A	G	7.15801	intron_variant	ZFYVE28	gene8832	67510001	67530000	0.0468338	0.135555
chr4	16860866	G	A	7.09724	intron_variant	SGCZ	gene8013	16850001	16870000	0.147186	3.20863
chr4	9531844	T	C	6.97388	intron_variant	GRID2	gene7831	9520001	9540000	0.0519466	0.350843
chr4	70504742	G	C	6.92274	intron_variant	KDM3A	gene8895	70490001	70510000	0.0958898	-0.0897808
chr4	70389148	A	G	6.887	downstream_gene_variant	PTCD3	gene8890	70370001	70390000	0.090482	0.0505489
chr4	68426228	G	T	6.80159	intergenic_region	id225683-id225687	Gene_rna20094-Gene_rna20095	68420001	68440000	0.0768798	0.256367
chr4	10760104	T	C	6.78295	intergenic_region	GRID2-CCSER1	gene7831-gene7869	10750001	10770000	0.0196651	0.0273953
chr4	16013368	C	T	6.76832	5_prime_UTR_variant	LOC101801160	gene7983	16000001	16020000	0.0592631	0.166602
chr4	74054494	G	A	6.76787	intron_variant	C4H20orf194	gene8952	74040001	74060000	0.197668	1.48054
chr4	48217305	A	G	6.64038	intergenic_region	SRD5A3-KDR	gene8536-gene8537	48200001	48220000	0.124203	0.591766
chr4	58380832	T	G	6.63267	intergenic_region	id220475-Gene_gene8699	Gene_rna19683-Gene_gene8699	58380001	58400000	0.196744	2.46731
chr4	73302660	G	A	6.59547	intron_variant	ADRA1D	gene8927	73290001	73310000	0.043585	-0.106838
chr4	66707762	T	G	6.54306	intron_variant	RGS12	gene8813	66690001	66710000	0.0506072	0.0885102
chr4	72457784	T	G	6.53875	intron_variant	CTNNA2	gene8921	72440001	72460000	0.0698938	0.183047
chr4	9531842	G	A	6.53824	intron_variant	GRID2	gene7831	9520001	9540000	0.0519466	0.350843
chr4	30715483	A	G	6.46033	intergenic_region	ASIC5-GUCY1B1	gene8218-gene8219	30700001	30720000	0.135057	0.551852
chr4	70671391	G	A	6.34698	intron_variant	SMYD1	gene8905	70660001	70680000	0.0554902	0.110986
chr4	25663603	A	T	6.33768	intron_variant	id203582	Gene_rna18265	25650001	25670000	0.275004	2.13108
chr4	36095442	C	T	6.26547	intragenic_variant	LOC101799933	gene8303	36080001	36100000	0.0443998	-0.146073
chr4	8076974	T	C	6.25575	intergenic_region	id193840-id193858	Gene_rna17390-Gene_rna17394	8060001	8080000	0.108893	0.253677
chr4	38120076	C	T	6.21454	intron_variant	id208711	Gene_rna18769	38110001	38130000	0.177881	-0.858723
chr4	75079493	G	T	6.1993	intron_variant	EXOC6B	gene8973	75060001	75080000	0.0505032	0.534432
chr4	67703090	G	A	6.18537	intron_variant	LOC113843423	gene8838	67690001	67710000	0.0599289	0.0744217
chr4	69735685	C	T	6.18289	intergenic_region	id225991-SPON2	Gene_rna20140-gene8875	69720001	69740000	0.0949618	0.499296
chr4	52709079	G	A	6.1805	intron_variant	SMIM14	gene8622	52700001	52720000	0.0678783	0.404133
chr4	75638004	C	T	6.13952	intron_variant	DYSF	gene8979	75630001	75650000	0.146114	0.360097
chr4	14178367	T	C	6.10619	intron_variant	id196323	Gene_rna17658	14160001	14180000	0.133358	0.488426
chr4	66168971	T	C	6.07426	downstream_gene_variant	id223902	Gene_rna19949	66150001	66170000	0.0662617	0.20388
chr4	64740006	G	A	6.02358	intron_variant	SORCS2	gene8782	64730001	64750000	0.0941339	0.49952
chr4	10732951	A	G	6.01657	intergenic_region	GRID2-CCSER1	gene7831-gene7869	10720001	10740000	0.0195405	0.0824685
chr4	64740013	A	T	6.00994	intron_variant	SORCS2	gene8782	64730001	64750000	0.0941339	0.49952
chr4	52162649	C	A	5.96712	intron_variant	APBB2	gene8606	52150001	52170000	0.0712529	-0.171695
chr4	10659357	C	G	5.96566	intron_variant	GRID2	gene7831	10640001	10660000	0.0233909	0.153457
chr4	72394907	A	T	5.95994	intron_variant	CTNNA2	gene8921	72380001	72400000	0.0417179	0.121019
chr4	70254374	G	A	5.89988	intergenic_region	ATOH8-id226134	gene8885-Gene_rna20168	70240001	70260000	0.0607423	0.374137
chr4	38041193	C	T	5.87679	intergenic_region	id208691-id208711	Gene_rna18766-Gene_rna18769	38030001	38050000	0.179078	0.135689
chr4	18191184	G	A	5.84355	upstream_gene_variant	LOC101804644	gene8036	18180001	18200000	0.114039	0.266096
chr4	69735681	A	G	5.83312	intergenic_region	id225991-SPON2	Gene_rna20140-gene8875	69720001	69740000	0.0949618	0.499296
chr4	74594693	T	A	5.8301	intergenic_region	ALMS1-EGR4	gene8958-gene8960	74580001	74600000	0.0922958	0.175407
chr4	70311984	G	A	5.81168	upstream_gene_variant	ST3GAL5	gene8887	70300001	70320000	0.117123	0.86056
chr4	42025476	G	A	5.80649	intron_variant	id209357	Gene_rna18845	42010001	42030000	0.0751929	0.228365
chr4	29718087	A	T	5.80599	downstream_gene_variant	TMEM144	gene8203	29700001	29720000	0.122787	0.80974
chr4	14208248	C	T	5.80149	intron_variant	id196323	Gene_rna17658	14190001	14210000	0.146509	2.28553
chr4	73626856	C	T	5.76398	intragenic_variant	LOC113843451	gene8946	73610001	73630000	0.0947264	0.510984
chr4	51497831	T	C	5.76112	intergenic_region	id217551-ATP8A1	Gene_rna19434-gene8598	51480001	51500000	0.104877	0.712392
chr4	65472813	G	A	5.76095	intergenic_region	SH3TC1-HTRA3	gene8791-gene8792	65460001	65480000	0.0498285	0.338848
chr4	3798858	C	T	5.75687	3_prime_UTR_variant	ENPEP	gene7725	3780001	3800000	0.0650585	0.361737
chr4	67490479	C	A	5.72843	intron_variant	ZFYVE28	gene8832	67480001	67500000	0.0354846	0.11304
chr4	11385711	A	T	5.71811	intron_variant	CCSER1	gene7869	11370001	11390000	0.0399007	0.307502
chr4	64966659	T	G	5.71772	intron_variant	SORCS2	gene8782	64950001	64970000	0.04083	0.0236406
chr4	20326660	A	G	5.64966	intron_variant	ACSL1	gene8074	20320001	20340000	0.167687	-0.0112619
chr4	61744405	C	T	5.64556	intergenic_region	BOD1L1-NKX3-2	gene8734-gene8735	61740001	61760000	0.0237068	-0.0553583
chr4	70395757	C	T	5.61296	intron_variant	IMMT	gene8892	70390001	70410000	0.135074	0.23326
chr4	13918424	C	T	5.59101	intron_variant	id196323	Gene_rna17658	13900001	13920000	0.0562035	0.0747274
chr4	37239258	T	C	5.56335	intergenic_region	SLC7A11-id208649	gene8328-Gene_rna18760	37230001	37250000	0.142179	-0.381419
chr4	10625187	C	T	5.54155	intron_variant	GRID2	gene7831	10620001	10640000	0.0352462	0.500441
chr4	12485135	A	G	5.49015	intergenic_region	IGFBP7-id195766	gene7913-Gene_rna17614	12470001	12490000	0.0596989	-0.140228
chr4	45228841	G	T	5.48876	intron_variant	AFF1	gene8455	45220001	45240000	0.0821309	-0.431901
chr5	37345836	G	A	21.7465	intron_variant	CHP1	gene9928	37330001	37350000	0.182687	1.57955
chr5	7646764	G	T	9.17633	intergenic_region	DDHD1-id233790	gene9154-Gene_rna20813	7630001	7650000	0.0498806	-0.0720143
chr5	7646761	T	C	9.11919	intergenic_region	DDHD1-id233790	gene9154-Gene_rna20813	7630001	7650000	0.0498806	-0.0720143
chr5	13424033	A	T	8.62424	intergenic_region	LOC101800070-TMEM179	gene9290-gene9291	13410001	13430000	0.0857205	0.369373
chr5	13303636	C	T	8.62222	intron_variant	LOC101800265	gene9288	13290001	13310000	0.139555	0.613771
chr5	49223964	T	C	8.5074	intron_variant	NPAS3	gene10141	49210001	49230000	0.206181	-0.0257173
chr5	9860036	G	C	8.41471	intron_variant	RTN1	gene9210	9850001	9870000	0.0741277	0.736436
chr5	13210641	C	T	8.33562	intron_variant	AKT1	gene9285	13200001	13220000	0.0867227	0.889285
chr5	46335639	C	G	8.28355	intergenic_region	id262154-id262169	Gene_rna23149-Gene_rna23152	46320001	46340000	0.182308	5.27737
chr5	38486876	G	A	8.23304	downstream_gene_variant	PLA2G4F	gene9962	38470001	38490000	0.0238802	0.00645412
chr5	13855623	C	G	7.92537	intergenic_region	id237000-KIF26A	Gene_rna21154-gene9298	13840001	13860000	0.153735	0.182047
chr5	6017049	G	A	7.90167	intron_variant	id232675	Gene_rna20726	6000001	6020000	0.0968908	0.0919524
chr5	8286840	G	A	7.75541	upstream_gene_variant	FBXO34	gene9171	8270001	8290000	0.0623303	-0.105031
chr5	8133729	T	C	7.69006	downstream_gene_variant	GCH1	gene9164	8130001	8150000	0.0411383	-0.0410468
chr5	41264941	G	A	7.66504	intron_variant	DCAF5	gene10031	41250001	41270000	0.0862268	-0.0961887
chr5	38920582	T	C	7.54887	upstream_gene_variant	TTBK2	gene9974	38910001	38930000	0.0763585	0.190427
chr5	41979067	A	G	7.51796	intron_variant	PLEKHH1	gene10044	41960001	41980000	0.114906	0.0920572
chr5	4867671	T	C	7.50923	intron_variant	id232314	Gene_rna20688	4850001	4870000	0.0261547	0.0688633
chr5	3544107	C	G	7.48327	intron_variant	id230416	Gene_rna20581	3540001	3560000	0.0392845	-0.000773091
chr5	13515201	C	G	7.36133	intergenic_region	C5H14orf180-Gene_gene9293	gene9292-Gene_gene9293	13510001	13530000	0.204058	1.23093
chr5	42394402	C	T	7.3564	intron_variant	GPHN	gene10057	42380001	42400000	0.091759	-0.137965
chr5	39608805	C	T	7.35404	intron_variant	DPF3	gene9995	39590001	39610000	0.144149	0.328488
chr5	10813645	G	C	7.30758	intron_variant	SYT16	gene9240	10800001	10820000	0.0770395	0.00753839
chr5	13515203	G	A	7.28042	intergenic_region	C5H14orf180-Gene_gene9293	gene9292-Gene_gene9293	13510001	13530000	0.204058	1.23093
chr5	33865027	G	A	7.26795	downstream_gene_variant	GTF2H1	gene9727	33850001	33870000	0.0453894	0.256798
chr5	13814510	C	T	7.25767	intergenic_region	id236994-id237000	Gene_rna21153-Gene_rna21154	13800001	13820000	0.183771	1.81318
chr5	14123988	C	T	7.20071	intron_variant	KIF26A	gene9298	14110001	14130000	0.100064	0.889892
chr5	39843619	T	C	7.15668	intron_variant	RGS6	gene9998	39830001	39850000	0.173154	1.39655
chr5	37865762	A	G	7.15089	intron_variant	MGA	gene9941	37850001	37870000	0.0447426	-0.0530258
chr5	13787643	C	G	7.15038	upstream_gene_variant	id236994	Gene_rna21153	13770001	13790000	0.142978	0.721613
chr5	35755438	A	T	7.14099	intron_variant	B4GALNT4	gene9871	35740001	35760000	0.103808	1.34744
chr5	9167881	T	C	7.01827	intergenic_region	SLC35F4-ARMH4	gene9188-gene9190	9150001	9170000	0.115618	0.687118
chr5	13440821	C	T	7.0027	intron_variant	TMEM179	gene9291	13430001	13450000	0.114084	0.627481
chr5	52799222	C	T	6.96392	intron_variant	ABTB2	gene10222	52780001	52800000	0.0769298	0.0732301
chr5	35969818	C	T	6.93143	intron_variant	C5H11orf49	gene9888	35950001	35970000	0.0634257	-0.0525663
chr5	40664202	G	A	6.90407	intron_variant	SLC8A3	gene10013	40650001	40670000	0.0907828	0.179597
chr5	37456876	G	A	6.88811	upstream_gene_variant	LOC101790054	gene9934	37440001	37460000	0.0783504	0.762566
chr5	3862317	A	G	6.88773	intron_variant	ACVR1C	gene9076	3850001	3870000	0.0662489	-0.0115607
chr5	11305938	G	T	6.86099	5_prime_UTR_variant	GPHB5	gene9252	11290001	11310000	0.115752	-0.279607
chr5	40997036	T	C	6.84522	upstream_gene_variant	SUSD6	gene10020	40980001	41000000	0.188082	0.727716
chr5	46877278	A	G	6.84321	intergenic_region	id262197-id262200	Gene_rna23159-Gene_rna23160	46860001	46880000	0.355585	5.09113
chr5	13219957	C	T	6.81545	intron_variant	AKT1	gene9285	13200001	13220000	0.0867227	0.889285
chr5	3999927	G	T	6.76323	intron_variant	CCDC148	gene9079	3980001	4000000	0.0703531	0.115192
chr5	12674178	C	G	6.75566	intergenic_region	JAG2-GPR132	gene9273-gene9274	12660001	12680000	0.058781	0.473784
chr5	37309957	T	A	6.75477	intron_variant	INO80	gene9926	37290001	37310000	0.0531459	0.494593
chr5	37368600	G	A	6.73524	intragenic_variant	LOC101791375	gene9929	37360001	37380000	0.194498	1.43859
chr5	39608806	A	G	6.7337	intron_variant	DPF3	gene9995	39590001	39610000	0.144149	0.328488
chr5	13303328	A	G	6.71299	intron_variant	LOC101800265	gene9288	13290001	13310000	0.139555	0.613771
chr5	9356780	A	G	6.70805	splice_region_variant&intron_variant	KIAA0586	gene9197	9340001	9360000	0.0477865	0.168501
chr5	13574866	A	G	6.68657	intergenic_region	C5H14orf180-Gene_gene9293	gene9292-Gene_gene9293	13560001	13580000	0.193441	0.297383
chr5	53382385	G	A	6.67408	downstream_gene_variant	PAMR1	gene10235	53370001	53390000	0.0899115	0.292238
chr5	542950	C	T	6.65066	upstream_gene_variant	GTDC1	gene9016	530001	550000	0.0623927	0.00331111
chr5	45777694	A	G	6.64707	intergenic_region	ACTC1-GJD2	gene10104-gene10105	45760001	45780000	0.114914	0.613597
chr5	36842293	G	A	6.6268	intron_variant	LOC101796866	gene9915	36840001	36860000	0.0998688	0.255225
chr5	43232360	G	C	6.59034	intergenic_region	id260319-KATNBL1	Gene_rna23037-gene10073	43220001	43240000	0.0825911	1.09046
chr5	7389786	T	C	6.5612	3_prime_UTR_variant	TXNDC16	gene9147	7370001	7390000	0.0428139	-0.69477
chr5	31581711	C	T	6.55814	downstream_gene_variant	TOLLIP	gene9669	31570001	31590000	0.0621448	-0.0276447
chr5	12677301	T	C	6.54495	intergenic_region	JAG2-GPR132	gene9273-gene9274	12660001	12680000	0.058781	0.473784
chr5	5054297	G	A	6.54482	intron_variant	MDGA2	gene9090	5040001	5060000	0.0433638	0.0219112
chr5	6976507	T	C	6.54464	downstream_gene_variant	L2HGDH	gene9128	6960001	6980000	0.0888171	0.433065
chr5	7840786	C	T	6.53848	upstream_gene_variant	BMP4	gene9156	7830001	7850000	0.0439168	-0.0957423
chr5	13964284	T	G	6.53476	intergenic_region	id237000-KIF26A	Gene_rna21154-gene9298	13950001	13970000	0.176007	0.973686
chr5	39405147	G	A	6.52577	intron_variant	ZFYVE1	gene9993	39390001	39410000	0.0807399	0.430085
chr5	36368245	C	T	6.52433	intron_variant	DGKZ	gene9901	36350001	36370000	0.0359796	0.162501
chr5	438577	T	C	6.45939	intron_variant	GTDC1	gene9016	420001	440000	0.116578	1.04397
chr5	38486899	T	C	6.43975	downstream_gene_variant	PLA2G4F	gene9962	38470001	38490000	0.0238802	0.00645412
chr5	33864996	A	G	6.43829	downstream_gene_variant	GTF2H1	gene9727	33850001	33870000	0.0453894	0.256798
chr5	13535820	A	G	6.40944	intergenic_region	C5H14orf180-Gene_gene9293	gene9292-Gene_gene9293	13520001	13540000	0.127916	-0.00613797
chr5	39405143	T	C	6.3825	intron_variant	ZFYVE1	gene9993	39390001	39410000	0.0807399	0.430085
chr5	42834467	A	G	6.33639	downstream_gene_variant	FSIP1	gene10064	42820001	42840000	0.0531676	1.1682
chr5	13574893	G	A	6.3162	intergenic_region	C5H14orf180-Gene_gene9293	gene9292-Gene_gene9293	13560001	13580000	0.193441	0.297383
chr5	12674211	G	A	6.29848	intergenic_region	JAG2-GPR132	gene9273-gene9274	12660001	12680000	0.058781	0.473784
chr5	8093641	G	A	6.28008	upstream_gene_variant	SAMD4A	gene9163	8080001	8100000	0.0442898	0.250079
chr5	13814721	T	C	6.27866	intergenic_region	id236994-id237000	Gene_rna21153-Gene_rna21154	13800001	13820000	0.183771	1.81318
chr5	13574870	T	A	6.2442	intergenic_region	C5H14orf180-Gene_gene9293	gene9292-Gene_gene9293	13560001	13580000	0.193441	0.297383
chr5	34244513	C	T	6.23002	intergenic_region	SYT7-DAGLA	gene9772-gene9773	34230001	34250000	0.0368999	0.864098
chr5	38123732	T	C	6.21637	intron_variant	SPTBN5	gene9947	38110001	38130000	0.116748	-0.215189
chr5	9979152	A	G	6.20603	intron_variant	LRRC9	gene9211	9970001	9990000	0.070972	0.306074
chr5	34030682	T	A	6.20559	3_prime_UTR_variant	LOC101795552	gene9742	34020001	34040000	0.0736117	0.739439
chr5	13814757	T	C	6.18178	intergenic_region	id236994-id237000	Gene_rna21153-Gene_rna21154	13800001	13820000	0.183771	1.81318
chr5	9822274	C	T	6.15232	intron_variant	RTN1	gene9210	9810001	9830000	0.105356	0.608321
chr5	29501573	T	C	6.14827	downstream_gene_variant	MIPOL1	gene9614	29500001	29520000	0.0932913	0.418479
chr5	59048242	A	G	6.13896	intron_variant	NELL1	gene10333	59030001	59050000	0.171119	1.6838
chr5	14117422	G	A	6.12693	intron_variant	KIF26A	gene9298	14100001	14120000	0.098815	0.718848
chr5	29657295	G	T	6.1219	intron_variant	SLC25A21	gene9615	29640001	29660000	0.144959	0.631811
chr5	5247069	A	G	6.12169	intron_variant	MDGA2	gene9090	5230001	5250000	0.0523546	-0.0667786
chr5	46332853	T	A	6.12154	intergenic_region	id262154-id262169	Gene_rna23149-Gene_rna23152	46320001	46340000	0.182308	5.27737
chr5	46263221	T	C	6.08629	intergenic_region	id262154-id262169	Gene_rna23149-Gene_rna23152	46250001	46270000	0.205135	5.75265
chr5	37903884	G	A	6.08419	intron_variant	MAPKBP1	gene9943	37890001	37910000	0.0484343	-0.142174
chr5	46261750	G	A	6.06311	intergenic_region	id262154-id262169	Gene_rna23149-Gene_rna23152	46250001	46270000	0.205135	5.75265
chr5	35124560	G	C	6.04941	intron_variant	CCDC9B	gene9836	35110001	35130000	0.111693	0.352019
chr5	35124568	T	C	6.04584	intron_variant	CCDC9B	gene9836	35110001	35130000	0.111693	0.352019
chr5	9979135	C	A	6.0435	intron_variant	LRRC9	gene9211	9970001	9990000	0.070972	0.306074
chr5	8281693	C	T	6.03993	intergenic_region	DLGAP5-FBXO34	gene9170-gene9171	8270001	8290000	0.0623303	-0.105031
chr5	9857289	G	T	6.03817	intron_variant	RTN1	gene9210	9840001	9860000	0.0676483	0.743001
chr5	42730467	G	T	6.02493	intron_variant	GPR176	gene10062	42730001	42750000	0.169808	0.997588
chr5	37803842	T	C	6.02198	downstream_gene_variant	TYRO3	gene9940	37790001	37810000	0.111604	0.166819
chr5	8281695	A	G	6.01809	intergenic_region	DLGAP5-FBXO34	gene9170-gene9171	8270001	8290000	0.0623303	-0.105031
chr5	40664438	T	C	5.99685	intron_variant	SLC8A3	gene10013	40650001	40670000	0.0907828	0.179597
chr5	9858923	A	C	5.97792	intron_variant	RTN1	gene9210	9840001	9860000	0.0676483	0.743001
chr5	5491746	A	G	5.95483	intron_variant	id232431	Gene_rna20699	5480001	5500000	0.0667965	0.224066
chr5	12525087	C	T	5.94933	upstream_gene_variant	NUDT14	gene9271	12510001	12530000	0.192645	0.232276
chr5	13254898	G	A	5.94016	downstream_gene_variant	ADSSL1	gene9287	13240001	13260000	0.127892	0.637267
chr5	34626907	C	T	5.91383	upstream_gene_variant	LOC101795933	gene9809	34610001	34630000	0.0683534	1.16716
chr5	27717801	A	C	5.91265	intron_variant	ESRRB	gene9542	27700001	27720000	0.0553302	-0.00550286
chr5	34810915	T	C	5.89929	intron_variant	EPS8L2	gene9824	34800001	34820000	0.0626427	0.12394
chr5	6620867	T	C	5.89594	intergenic_region	id232721-id232722	Gene_rna20737-Gene_rna20738	6610001	6630000	0.0569922	0.123287
chr5	46312781	T	C	5.88364	intergenic_region	id262154-id262169	Gene_rna23149-Gene_rna23152	46300001	46320000	0.136507	6.96201
chr5	13647379	G	T	5.87891	upstream_gene_variant	Gene_gene9293	Gene_gene9293	13640001	13660000	0.251196	-0.817988
chr5	13697364	C	T	5.86472	intergenic_region	id236991-id236994	Gene_rna21152-Gene_rna21153	13680001	13700000	0.137542	-0.0848153
chr5	45450037	G	A	5.86385	intron_variant	DPH6	gene10098	45440001	45460000	0.0621395	0.154653
chr5	37310026	C	T	5.85715	intron_variant	INO80	gene9926	37300001	37320000	0.0823834	0.720773
chr5	12599289	C	T	5.84666	upstream_gene_variant	JAG2	gene9273	12590001	12610000	0.0807934	0.39636
chr5	43588691	C	T	5.84066	intron_variant	RYR3	gene10078	43570001	43590000	0.0627004	1.21376
chr5	27202485	T	C	5.8315	upstream_gene_variant	LOC113843778	gene9530	27190001	27210000	0.0314709	-0.262667
chr5	43949155	C	T	5.82071	synonymous_variant	SCG5	gene10082	43930001	43950000	0.0967365	-0.12365
chr5	37650252	A	G	5.8185	intron_variant	LTK	gene9937	37640001	37660000	0.12064	0.58524
chr5	39405042	A	G	5.80605	intron_variant	ZFYVE1	gene9993	39390001	39410000	0.0807399	0.430085
chr5	36848351	C	T	5.80145	3_prime_UTR_variant	LOC101796866	gene9915	36840001	36860000	0.0998688	0.255225
chr5	8117446	G	A	5.79602	intron_variant	SAMD4A	gene9163	8100001	8120000	0.0523757	0.324971
chr5	34843947	C	G	5.79262	intron_variant	EPS8L2	gene9824	34830001	34850000	0.0964104	0.200872
chr5	34810921	A	G	5.77982	intron_variant	EPS8L2	gene9824	34800001	34820000	0.0626427	0.12394
chr5	11305787	G	A	5.77727	5_prime_UTR_premature_start_codon_gain_variant	GPHB5	gene9252	11290001	11310000	0.115752	-0.279607
chr5	38042622	G	T	5.76896	intron_variant	PLA2G4B	gene9946	38030001	38050000	0.0567093	-0.337696
chr5	39953394	C	T	5.75647	intergenic_region	id257595-SIPA1L1	Gene_rna22840-gene10000	39940001	39960000	0.122335	0.847185
chr5	4006424	C	G	5.74385	intron_variant	CCDC148	gene9079	3990001	4010000	0.0769789	0.0903568
chr5	50085709	T	C	5.74093	intron_variant	SLC25A22	gene10161	50070001	50090000	0.0758199	0.616221
chr5	41980937	C	A	5.73999	intron_variant	PLEKHH1	gene10044	41970001	41990000	0.0919508	0.245934
chr5	50085707	T	G	5.73873	intron_variant	SLC25A22	gene10161	50070001	50090000	0.0758199	0.616221
chr5	46265336	G	T	5.73814	intergenic_region	id262154-id262169	Gene_rna23149-Gene_rna23152	46250001	46270000	0.205135	5.75265
chr5	41980920	A	C	5.73451	intron_variant	PLEKHH1	gene10044	41970001	41990000	0.0919508	0.245934
chr5	38167519	A	T	5.71202	upstream_gene_variant	SPTBN5	gene9947	38150001	38170000	0.0914077	-0.397455
chr5	36180270	G	T	5.69876	3_prime_UTR_variant	ATG13	gene9896	36180001	36200000	0.032353	0.0495039
chr5	40798734	T	C	5.68007	intron_variant	SMOC1	gene10016	40780001	40800000	0.132797	0.595843
chr5	13574911	T	C	5.66976	intergenic_region	C5H14orf180-Gene_gene9293	gene9292-Gene_gene9293	13560001	13580000	0.193441	0.297383
chr5	36843259	C	T	5.66475	downstream_gene_variant	LOC101796866	gene9915	36840001	36860000	0.0998688	0.255225
chr5	41265398	G	T	5.66243	intron_variant	DCAF5	gene10031	41250001	41270000	0.0862268	-0.0961887
chr5	46338926	T	A	5.65627	intergenic_region	id262154-id262169	Gene_rna23149-Gene_rna23152	46320001	46340000	0.182308	5.27737
chr5	3846187	A	T	5.64901	downstream_gene_variant	ACVR1C	gene9076	3830001	3850000	0.0444962	0.204665
chr5	53873253	C	T	5.64586	downstream_gene_variant	C5H11orf74	gene10249	53860001	53880000	0.0868401	-0.0189041
chr5	13574912	G	A	5.64223	intergenic_region	C5H14orf180-Gene_gene9293	gene9292-Gene_gene9293	13560001	13580000	0.193441	0.297383
chr5	62972054	G	A	5.63505	intron_variant	id272321	Gene_rna23937	62960001	62980000	0.0589075	0.0428253
chr5	40713843	A	C	5.62824	intron_variant	SLC8A3	gene10013	40700001	40720000	0.127138	0.407628
chr5	61842436	G	A	5.62089	intergenic_region	id271507-DNAJC24	Gene_rna23864-gene10365	61830001	61850000	0.0538097	-0.0301826
chr5	13223143	A	G	5.61376	intron_variant	AKT1	gene9285	13210001	13230000	0.103386	0.678285
chr5	36503597	T	C	5.59565	intron_variant	PHF21A	gene9904	36490001	36510000	0.170484	0.698391
chr5	13303139	G	A	5.59065	intron_variant	LOC101800265	gene9288	13290001	13310000	0.139555	0.613771
chr5	28799893	G	T	5.57699	upstream_gene_variant	ENTPD5	gene9592	28780001	28800000	0.223338	0.373584
chr5	13439976	C	A	5.55437	intron_variant	TMEM179	gene9291	13420001	13440000	0.104543	0.498884
chr5	8281690	C	T	5.55429	intergenic_region	DLGAP5-FBXO34	gene9170-gene9171	8270001	8290000	0.0623303	-0.105031
chr5	45921477	T	C	5.5404	upstream_gene_variant	STXBP6	gene10106	45910001	45930000	0.202835	2.68124
chr5	6275618	C	T	5.53892	intergenic_region	id232705-id232708	Gene_rna20732-Gene_rna20733	6260001	6280000	0.142703	0.271107
chr5	36816348	G	C	5.53768	intron_variant	LOC101796866	gene9915	36800001	36820000	0.0666507	-0.0532917
chr5	37741408	G	A	5.53157	intron_variant	LOC101793181	gene9939	37730001	37750000	0.0933893	0.390172
chr5	25828056	C	A	5.52906	intron_variant	NRXN3	gene9508	25810001	25830000	0.143611	0.157087
chr5	39871775	T	G	5.52288	intron_variant	RGS6	gene9998	39860001	39880000	0.133821	1.30527
chr5	12661689	A	G	5.51941	intron_variant	JAG2	gene9273	12650001	12670000	0.0731675	0.429019
chr5	36664570	A	G	5.51662	downstream_gene_variant	PEX16	gene9906	36650001	36670000	0.070964	0.226998
chr5	9420665	G	A	5.51349	intergenic_region	KIAA0586-DACT1	gene9197-gene9198	9410001	9430000	0.0429959	-0.0268931
chr5	39953396	T	C	5.50595	intergenic_region	id257595-SIPA1L1	Gene_rna22840-gene10000	39940001	39960000	0.122335	0.847185
chr5	13433528	A	C	5.50193	upstream_gene_variant	TMEM179	gene9291	13420001	13440000	0.104543	0.498884
chr5	13788308	G	C	5.50185	upstream_gene_variant	id236994	Gene_rna21153	13770001	13790000	0.142978	0.721613
chr5	8986505	G	A	5.49936	intergenic_region	AP5M1-NAA30	gene9185-gene9186	8970001	8990000	0.0926154	1.42283
chr5	36842360	G	A	5.49496	intron_variant	LOC101796866	gene9915	36840001	36860000	0.0998688	0.255225
chr5	2832642	C	T	5.49318	upstream_gene_variant	FMNL2	gene9055	2820001	2840000	0.088663	0.609281
chr5	41978829	C	T	5.49208	intron_variant	PLEKHH1	gene10044	41960001	41980000	0.114906	0.0920572
chr5	2309135	G	A	5.49124	upstream_gene_variant	id229717	Gene_rna20532	2290001	2310000	0.0900537	0.608603
chr5	40839334	G	T	5.48837	intron_variant	SMOC1	gene10016	40820001	40840000	0.0625258	0.0580439
chr5	34626920	C	T	5.48751	upstream_gene_variant	LOC101795933	gene9809	34610001	34630000	0.0683534	1.16716
chr6	1017750	T	G	12.2612	intron_variant	TCERG1L	gene10433	1000001	1020000	0.0671737	0.275543
chr6	1017678	T	G	10.1061	intron_variant	TCERG1L	gene10433	1000001	1020000	0.0671737	0.275543
chr6	20356803	G	A	9.94403	intergenic_region	HIF1AN-id286855	gene10870-Gene_rna25115	20340001	20360000	0.135876	1.24417
chr6	22313540	G	A	9.93342	intron_variant	VCL	gene10913	22300001	22320000	0.0682779	-0.298203
chr6	13850447	A	G	9.78677	intron_variant	SLF2	gene10687	13840001	13860000	0.0666395	0.475749
chr6	13707579	C	T	9.3484	3_prime_UTR_variant	SUFU	gene10678	13690001	13710000	0.0886497	-0.028339
chr6	20800170	G	A	9.23368	intron_variant	GBF1	gene10875	20790001	20810000	0.058489	-0.283613
chr6	20478318	G	A	8.91407	intergenic_region	id286855-PAX2	Gene_rna25115-gene10872	20460001	20480000	0.266396	2.5173
chr6	888884	C	T	8.57332	downstream_gene_variant	id274845	Gene_rna24076	870001	890000	0.0549483	0.045223
chr6	15017385	A	G	8.52929	upstream_gene_variant	ENTPD1	gene10744	15000001	15020000	0.109322	0.431991
chr6	18382277	C	T	8.41166	intergenic_region	id285678-CXCL12	Gene_rna25023-gene10828	18370001	18390000	0.148653	-0.558216
chr6	1393841	C	T	8.37285	downstream_gene_variant	id274951	Gene_rna24097	1380001	1400000	0.0279267	0.030399
chr6	21603295	C	T	8.29359	intron_variant	USP54	gene10897	21590001	21610000	0.0723278	-0.432789
chr6	11371866	T	A	8.16636	intron_variant	SORCS1	gene10631	11360001	11380000	0.0390882	0.492555
chr6	7849029	A	G	8.08752	intron_variant	ATRNL1	gene10573	7830001	7850000	0.107232	0.166107
chr6	10820899	A	G	8.07565	5_prime_UTR_variant	ADD3	gene10625	10810001	10830000	0.0477309	0.044289
chr6	2920821	G	A	8.00111	intron_variant	LOC113843992	gene10467	2910001	2930000	0.0733792	0.0296879
chr6	3698362	G	T	7.94409	3_prime_UTR_variant	CTBP2	gene10479	3680001	3700000	0.0589993	0.604676
chr6	1281278	A	G	7.82037	intergenic_region	id274910-id274937	Gene_rna24088-Gene_rna24093	1270001	1290000	0.0641945	0.504047
chr6	12379178	A	G	7.70255	intron_variant	CFAP58	gene10643	12360001	12380000	0.0880285	0.506398
chr6	2125169	A	G	7.67209	upstream_gene_variant	id275279	Gene_rna24129	2110001	2130000	0.0778959	0.69042
chr6	1319978	C	T	7.67163	downstream_gene_variant	id274940	Gene_rna24094	1300001	1320000	0.0602645	0.0551551
chr6	1070159	G	A	7.63737	intron_variant	TCERG1L	gene10433	1060001	1080000	0.0569796	0.0175937
chr6	882977	G	T	7.62113	upstream_gene_variant	id274848	Gene_rna24077	870001	890000	0.0549483	0.045223
chr6	12415393	A	G	7.57963	intron_variant	CFAP58	gene10643	12400001	12420000	0.107191	0.635957
chr6	25899302	G	T	7.57886	upstream_gene_variant	PLAC9	gene10954	25880001	25900000	0.0944316	0.27574
chr6	11352749	C	T	7.5665	intron_variant	SORCS1	gene10631	11340001	11360000	0.0339633	-0.0555466
chr6	883903	C	T	7.47841	upstream_gene_variant	id274848	Gene_rna24077	870001	890000	0.0549483	0.045223
chr6	22102327	C	T	7.43844	upstream_gene_variant	CAMK2G	gene10910	22090001	22110000	0.0716672	-0.409593
chr6	2225490	T	G	7.35014	upstream_gene_variant	id275310	Gene_rna24135	2210001	2230000	0.109695	0.0339769
chr6	27200229	G	A	7.32198	intron_variant	id293911	Gene_rna25544	27190001	27210000	0.158788	-0.586261
chr6	19438854	T	C	7.31092	intergenic_region	FRMPD2-GDF10	gene10843-gene10844	19420001	19440000	0.255594	2.48289
chr6	19375521	T	G	7.31009	downstream_gene_variant	FRMPD2	gene10843	19360001	19380000	0.289175	2.80845
chr6	20383685	G	A	7.28035	intron_variant	id286855	Gene_rna25115	20370001	20390000	0.153405	-0.0486842
chr6	10902408	G	A	7.24232	upstream_gene_variant	ADD3	gene10625	10890001	10910000	0.101376	0.151639
chr6	28295774	A	T	7.20889	upstream_gene_variant	C6H10orf53	gene10991	28280001	28300000	0.159262	0.788054
chr6	20845251	G	A	7.20784	downstream_gene_variant	LOC101795019	gene10878	20830001	20850000	0.0871921	-0.220325
chr6	19127356	G	A	7.19087	intron_variant	ARHGAP22	gene10840	19110001	19130000	0.173541	2.51899
chr6	10420162	G	A	7.15638	intron_variant	SHOC2	gene10609	10410001	10430000	0.0495944	-0.0878017
chr6	20835791	T	C	7.12626	intron_variant	LOC101795019	gene10878	20820001	20840000	0.0565635	-0.273239
chr6	26651332	C	T	7.06626	downstream_gene_variant	id293742	Gene_rna25516	26640001	26660000	0.0620267	-0.243238
chr6	994057	T	A	6.96758	intron_variant	id274864	Gene_rna24082	980001	1000000	0.0530461	0.429991
chr6	920902	C	T	6.96695	downstream_gene_variant	id274851	Gene_rna24078	920001	940000	0.0743503	0.323105
chr6	2290925	G	A	6.9666	intergenic_region	id275310-id275314	Gene_rna24135-Gene_rna24136	2280001	2300000	0.0727526	0.299034
chr6	14983361	T	G	6.95674	3_prime_UTR_variant	ENTPD1	gene10744	14970001	14990000	0.0786559	0.197181
chr6	994054	G	A	6.93284	intron_variant	id274864	Gene_rna24082	980001	1000000	0.0530461	0.429991
chr6	1293020	C	T	6.9321	intergenic_region	id274910-id274937	Gene_rna24088-Gene_rna24093	1280001	1300000	0.0633927	0.512585
chr6	18572650	C	T	6.92467	intergenic_region	id285688-id285690	Gene_rna25025-Gene_rna25026	18560001	18580000	0.14034	0.779061
chr6	4835172	C	T	6.89916	intron_variant	TACC2	gene10514	4820001	4840000	0.196925	1.08899
chr6	3840932	G	A	6.88346	intron_variant	LHPP	gene10486	3830001	3850000	0.0621868	0.232347
chr6	18494585	C	A	6.83967	intergenic_region	CXCL12-id285688	gene10828-Gene_rna25025	18490001	18510000	0.134546	-0.0811388
chr6	13790508	A	C	6.75773	upstream_gene_variant	SUFU	gene10678	13780001	13800000	0.0343332	0.0368082
chr6	1232657	C	T	6.75233	upstream_gene_variant	id274904	Gene_rna24087	1220001	1240000	0.0618837	0.210263
chr6	15009802	T	C	6.74396	upstream_gene_variant	ENTPD1	gene10744	14990001	15010000	0.0721887	0.0968744
chr6	13790513	T	A	6.72532	upstream_gene_variant	SUFU	gene10678	13780001	13800000	0.0343332	0.0368082
chr6	27115891	T	G	6.70099	intergenic_region	LOC113844006-id293904	gene10977-Gene_rna25542	27100001	27120000	0.0982837	-0.0382962
chr6	2226413	C	G	6.69327	upstream_gene_variant	id275310	Gene_rna24135	2210001	2230000	0.109695	0.0339769
chr6	994275	C	T	6.69292	intron_variant	id274864	Gene_rna24082	980001	1000000	0.0530461	0.429991
chr6	1108838	G	A	6.66228	intergenic_region	TCERG1L-id274894	gene10433-Gene_rna24085	1090001	1110000	0.053365	0.295026
chr6	2415073	G	C	6.65094	intergenic_region	id275316-MKI67	Gene_rna24137-gene10457	2400001	2420000	0.0886222	0.357515
chr6	2178605	T	C	6.64212	intergenic_region	LOC106018035-id275310	gene10453-Gene_rna24135	2160001	2180000	0.0931754	0.274207
chr6	891025	G	C	6.62505	intron_variant	id274848	Gene_rna24077	880001	900000	0.0609137	0.0202275
chr6	22703542	C	A	6.61273	intron_variant	KAT6B	gene10919	22690001	22710000	0.0361861	-0.0470271
chr6	32347678	G	A	6.58436	upstream_gene_variant	SPOCK2	gene11069	32330001	32350000	0.117903	-0.0279786
chr6	22839535	C	T	6.57294	synonymous_variant	LOC101791401	gene10923	22820001	22840000	0.0182705	-0.0738982
chr6	15077873	G	A	6.56522	intron_variant	LOC101803823	gene10745	15060001	15080000	0.144317	-0.202079
chr6	12416802	A	C	6.47326	intron_variant	CFAP58	gene10643	12400001	12420000	0.107191	0.635957
chr6	3798025	G	A	6.39339	intron_variant	FAM53B	gene10485	3780001	3800000	0.1082	0.456236
chr6	1257985	T	C	6.37139	intron_variant	id274917	Gene_rna24089	1240001	1260000	0.0418863	0.268791
chr6	2229680	G	T	6.3639	intergenic_region	id275310-id275314	Gene_rna24135-Gene_rna24136	2210001	2230000	0.109695	0.0339769
chr6	28576868	A	C	6.36137	downstream_gene_variant	GLUD1	gene11002	28560001	28580000	0.08422	1.52737
chr6	20089420	G	A	6.31977	downstream_gene_variant	LOC101797666	gene10860	20070001	20090000	0.124004	0.842666
chr6	32113263	T	C	6.31034	3_prime_UTR_variant	P4HA1	gene11058	32100001	32120000	0.0670525	0.227436
chr6	15070273	T	C	6.30916	intron_variant	LOC101803823	gene10745	15060001	15080000	0.144317	-0.202079
chr6	12404886	G	A	6.29935	intron_variant	CFAP58	gene10643	12390001	12410000	0.0844259	0.1619
chr6	27390178	T	A	6.28137	intron_variant	NRG3	gene10980	27380001	27400000	0.0996631	1.09151
chr6	1115962	T	C	6.26466	intergenic_region	TCERG1L-id274894	gene10433-Gene_rna24085	1100001	1120000	0.0726543	0.320493
chr6	18298628	C	T	6.2634	intron_variant	LOC101793313	gene10824	18280001	18300000	0.0752444	-0.311144
chr6	994287	C	T	6.24155	intron_variant	id274864	Gene_rna24082	980001	1000000	0.0530461	0.429991
chr6	994288	A	G	6.24155	intron_variant	id274864	Gene_rna24082	980001	1000000	0.0530461	0.429991
chr6	20140556	C	T	6.23167	intron_variant	PKD2L1	gene10863	20130001	20150000	0.144895	3.01591
chr6	4048621	C	T	6.21109	intron_variant	CHST15	gene10491	4030001	4050000	0.0559529	0.17919
chr6	891047	C	T	6.20503	intron_variant	id274848	Gene_rna24077	880001	900000	0.0609137	0.0202275
chr6	309193	G	A	6.19292	intron_variant	INPP5A	gene10415	290001	310000	0.070609	-0.281758
chr6	30937517	A	G	6.18547	intron_variant	PCDH15	gene11042	30920001	30940000	0.0803496	0.184474
chr6	3640061	A	G	6.1745	upstream_gene_variant	CTBP2	gene10479	3630001	3650000	0.0830481	0.229584
chr6	1249759	C	T	6.16953	intron_variant	id274934	Gene_rna24092	1230001	1250000	0.0608554	0.346431
chr6	18352724	G	A	6.15995	intron_variant	id285678	Gene_rna25023	18340001	18360000	0.099015	-0.195607
chr6	12395376	C	A	6.15184	intron_variant	CFAP58	gene10643	12380001	12400000	0.0767343	0.44062
chr6	31678227	G	A	6.14339	intergenic_region	id296548-id296551	Gene_rna25742-Gene_rna25743	31660001	31680000	0.0876109	0.194495
chr6	1437536	T	C	6.10145	intron_variant	C6H10orf143	gene10442	1420001	1440000	0.0569493	0.0509561
chr6	25917325	A	G	6.10111	intron_variant	LOC101802992	gene10955	25900001	25920000	0.127231	0.952521
chr6	26040099	C	A	6.10021	intron_variant	id293267	Gene_rna25480	26030001	26050000	0.236139	0.707131
chr6	18320304	T	G	6.09073	intron_variant	LOC101792675	gene10825	18310001	18330000	0.0828005	-0.268319
chr6	3662665	C	T	6.0537	upstream_gene_variant	CTBP2	gene10479	3650001	3670000	0.147489	0.235181
chr6	986815	C	T	6.0516	upstream_gene_variant	id274864	Gene_rna24082	970001	990000	0.0492668	0.21499
chr6	1236918	A	G	6.0446	intergenic_region	id274899-id274934	Gene_rna24086-Gene_rna24092	1220001	1240000	0.0618837	0.210263
chr6	11622638	A	G	6.04385	intergenic_region	id280152-id280161	Gene_rna24563-Gene_rna24565	11610001	11630000	0.0690406	0.462077
chr6	21705460	C	T	6.01726	intron_variant	SYNPO2L	gene10900	21690001	21710000	0.0548242	-0.448243
chr6	1070308	A	G	6.00841	intron_variant	TCERG1L	gene10433	1060001	1080000	0.0569796	0.0175937
chr6	18818821	C	T	5.99437	5_prime_UTR_variant	C6H10orf71	gene10835	18800001	18820000	0.0696639	0.358663
chr6	4886644	T	C	5.98873	intron_variant	TACC2	gene10514	4870001	4890000	0.0782703	0.103307
chr6	19165753	C	A	5.98828	intron_variant	ARHGAP22	gene10840	19150001	19170000	0.181219	3.58032
chr6	21939259	G	T	5.97682	intron_variant	NDST2	gene10907	21920001	21940000	0.0447698	-0.28393
chr6	2928113	G	A	5.96907	intron_variant	LOC113843992	gene10467	2910001	2930000	0.0733792	0.0296879
chr6	18928921	G	A	5.95012	3_prime_UTR_variant	VSTM4	gene10837	18910001	18930000	0.217068	0.797537
chr6	26056985	G	A	5.94846	intron_variant	id293267	Gene_rna25480	26040001	26060000	0.216878	0.417648
chr6	25211393	G	A	5.92662	intron_variant	id293105	Gene_rna25456	25200001	25220000	0.0237086	-0.121788
chr6	20350126	G	A	5.91688	intergenic_region	HIF1AN-id286855	gene10870-Gene_rna25115	20340001	20360000	0.135876	1.24417
chr6	15030892	C	T	5.91532	upstream_gene_variant	LOC101803823	gene10745	15020001	15040000	0.111096	0.339481
chr6	20877517	G	A	5.90711	upstream_gene_variant	LOC101794817	gene10880	20860001	20880000	0.223815	0.711253
chr6	20140365	C	G	5.88027	intron_variant	PKD2L1	gene10863	20130001	20150000	0.144895	3.01591
chr6	15029371	C	T	5.87879	intron_variant	ENTPD1	gene10744	15010001	15030000	0.101102	0.422475
chr6	18779705	C	G	5.8747	upstream_gene_variant	DRGX	gene10834	18760001	18780000	0.119702	0.41747
chr6	12047089	C	T	5.87364	intron_variant	SORCS3	gene10640	12030001	12050000	0.0835339	0.289788
chr6	1397247	T	C	5.87309	intragenic_variant	LOC113843931	gene10440	1380001	1400000	0.0279267	0.030399
chr6	22408568	G	C	5.87174	intron_variant	ADK	gene10915	22390001	22410000	0.06316	0.247254
chr6	26065788	T	A	5.86759	intron_variant	id293267	Gene_rna25480	26050001	26070000	0.125979	0.275096
chr6	19922530	C	A	5.84208	upstream_gene_variant	43898	gene10858	19910001	19930000	0.153394	1.53684
chr6	1058773	G	A	5.83744	intron_variant	TCERG1L	gene10433	1050001	1070000	0.0590376	0.101444
chr6	27062585	T	A	5.83144	intergenic_region	LOC113844006-id293904	gene10977-Gene_rna25542	27050001	27070000	0.0944591	-0.452535
chr6	32073943	C	T	5.82595	upstream_gene_variant	NUDT13	gene11057	32060001	32080000	0.074919	0.0501652
chr6	27372585	G	T	5.80492	intron_variant	NRG3	gene10980	27360001	27380000	0.0744946	0.0568497
chr6	2870626	A	G	5.79981	intron_variant	DOCK1	gene10465	2860001	2880000	0.0923384	0.487543
chr6	1272417	G	C	5.78931	intron_variant	id274917	Gene_rna24089	1260001	1280000	0.0629809	0.286147
chr6	29736803	G	A	5.77886	intron_variant	ATAD1	gene11028	29720001	29740000	0.0765268	0.0202614
chr6	18081554	T	A	5.77568	intron_variant	SLC16A12	gene10815	18070001	18090000	0.140831	-0.135924
chr6	3631138	G	A	5.76561	intron_variant	CTBP2	gene10479	3620001	3640000	0.074693	0.265069
chr6	6791168	A	T	5.76537	intron_variant	RAB11FIP2	gene10554	6780001	6800000	0.0548723	0.137386
chr6	12373868	G	A	5.75837	upstream_gene_variant	id280268	Gene_rna24575	12360001	12380000	0.0880285	0.506398
chr6	2121497	C	T	5.74941	upstream_gene_variant	id275279	Gene_rna24129	2110001	2130000	0.0778959	0.69042
chr6	20330018	T	C	5.7336	intergenic_region	HIF1AN-id286855	gene10870-Gene_rna25115	20320001	20340000	0.0877674	0.435764
chr6	3628409	C	T	5.72142	intron_variant	CTBP2	gene10479	3610001	3630000	0.0688781	0.151917
chr6	22496661	G	A	5.72078	intron_variant	ADK	gene10915	22480001	22500000	0.158259	-0.196012
chr6	15040822	A	G	5.69453	intron_variant	LOC101803823	gene10745	15030001	15050000	0.131883	0.412023
chr6	19124674	A	G	5.68574	intron_variant	ARHGAP22	gene10840	19110001	19130000	0.173541	2.51899
chr6	1293030	C	G	5.68386	intergenic_region	id274910-id274937	Gene_rna24088-Gene_rna24093	1280001	1300000	0.0633927	0.512585
chr6	896508	C	T	5.67961	downstream_gene_variant	id274848	Gene_rna24077	880001	900000	0.0609137	0.0202275
chr6	1310910	T	A	5.67857	intergenic_region	id274937-id274940	Gene_rna24093-Gene_rna24094	1300001	1320000	0.0602645	0.0551551
chr6	20108613	A	G	5.67143	intron_variant	LOC101797254	gene10862	20090001	20110000	0.117131	1.2417
chr6	31572205	A	G	5.67127	intron_variant	id296548	Gene_rna25742	31560001	31580000	0.0908188	0.381181
chr6	4156584	C	T	5.65993	intron_variant	CPXM2	gene10492	4140001	4160000	0.0499151	-0.0887266
chr6	3640052	A	T	5.63948	upstream_gene_variant	CTBP2	gene10479	3630001	3650000	0.0830481	0.229584
chr6	18393416	C	T	5.63426	intergenic_region	id285678-CXCL12	Gene_rna25023-gene10828	18380001	18400000	0.119589	0.280003
chr6	27328189	C	G	5.63063	intron_variant	id293907	Gene_rna25543	27310001	27330000	0.110175	-0.278687
chr6	443522	T	G	5.62687	intron_variant	id274293	Gene_rna24040	430001	450000	0.0908608	0.111767
chr6	19039697	C	A	5.62589	intron_variant	WDFY4	gene10838	19020001	19040000	0.153907	1.82291
chr6	19096740	G	A	5.62362	upstream_gene_variant	ARHGAP22	gene10840	19080001	19100000	0.195054	3.36242
chr6	19124597	C	T	5.60018	intron_variant	ARHGAP22	gene10840	19110001	19130000	0.173541	2.51899
chr6	2302811	G	A	5.5982	intergenic_region	id275310-id275314	Gene_rna24135-Gene_rna24136	2290001	2310000	0.0634434	0.375645
chr6	1427023	T	C	5.58657	intron_variant	GLRX3	gene10441	1410001	1430000	0.0584405	-0.0276981
chr6	1248323	C	T	5.56352	intron_variant	id274934	Gene_rna24092	1230001	1250000	0.0608554	0.346431
chr6	975778	A	T	5.55527	intergenic_region	id274861-id274864	Gene_rna24081-Gene_rna24082	960001	980000	0.0487421	0.196265
chr6	14233367	A	T	5.54804	upstream_gene_variant	id281499	Gene_rna24708	14220001	14240000	0.0891123	0.00154587
chr6	1634799	C	T	5.54734	downstream_gene_variant	id275218	Gene_rna24118	1620001	1640000	0.0945007	0.560946
chr6	867381	G	A	5.53373	intergenic_region	PPP2R2D-id274845	gene10426-Gene_rna24076	850001	870000	0.0463112	-0.0632048
chr6	28338855	T	C	5.53137	intron_variant	OGDHL	gene10992	28320001	28340000	0.135205	0.842788
chr6	19344065	T	G	5.53034	intron_variant	FRMPD2	gene10843	19330001	19350000	0.269075	4.20242
chr6	19303685	C	T	5.51248	intron_variant	FRMPD2	gene10843	19290001	19310000	0.126533	1.8344
chr6	26597076	C	T	5.49728	upstream_gene_variant	MBL	gene10964	26580001	26600000	0.12139	0.439038
chr6	27480360	C	T	5.49168	intron_variant	NRG3	gene10980	27470001	27490000	0.0660381	0.0092991
chr7	6133763	C	T	10.572	upstream_gene_variant	HECW2	gene11257	6120001	6140000	0.0612604	-0.0087876
chr7	4819855	C	T	10.4481	intron_variant	SPATS2L	gene11232	4800001	4820000	0.0690952	-0.135777
chr7	3111655	G	A	10.4231	intron_variant	MRVI1	gene11185	3100001	3120000	0.0670708	0.0872399
chr7	6256499	G	C	9.5781	intron_variant	DNAH7	gene11260	6240001	6260000	0.0955452	0.130398
chr7	5593281	G	A	9.45889	intron_variant	PLCL1	gene11243	5580001	5600000	0.101489	1.46207
chr7	3111667	C	T	9.24867	intron_variant	MRVI1	gene11185	3100001	3120000	0.0670708	0.0872399
chr7	4845330	G	C	8.92654	intron_variant	SPATS2L	gene11232	4830001	4850000	0.0582069	-0.112308
chr7	3185654	C	G	8.90068	intron_variant	CTR9	gene11186	3170001	3190000	0.100516	0.0433746
chr7	5005782	T	C	8.87018	intergenic_region	id302812-SATB2	Gene_rna26278-gene11237	4990001	5010000	0.124595	0.215179
chr7	3319382	A	G	8.78442	downstream_gene_variant	GALNT18	gene11191	3300001	3320000	0.0363138	0.181846
chr7	14654393	G	A	8.57304	intron_variant	USP40	gene11408	14640001	14660000	0.117252	0.326456
chr7	4839970	C	T	8.49997	intron_variant	SPATS2L	gene11232	4820001	4840000	0.0585362	-0.0945329
chr7	5623269	C	T	8.47785	intron_variant	PLCL1	gene11243	5610001	5630000	0.140952	1.88406
chr7	3442563	A	C	8.43959	intron_variant	GALNT18	gene11191	3430001	3450000	0.0522299	0.289018
chr7	5491333	G	A	8.36727	intergenic_region	id302866-PLCL1	Gene_rna26287-gene11243	5480001	5500000	0.055982	0.390824
chr7	5356177	G	A	8.30485	intergenic_region	id302844-id302847	Gene_rna26283-Gene_rna26284	5340001	5360000	0.142784	-0.0704459
chr7	3121936	A	G	8.20232	intron_variant	MRVI1	gene11185	3110001	3130000	0.073199	0.090575
chr7	5772706	C	T	8.17758	upstream_gene_variant	LOC101799563	gene11246	5770001	5790000	0.088087	0.134485
chr7	5030224	C	A	8.11935	intergenic_region	id302812-SATB2	Gene_rna26278-gene11237	5020001	5040000	0.0749029	0.0856872
chr7	3094929	G	A	8.11634	intron_variant	MRVI1	gene11185	3080001	3100000	0.0931569	0.782488
chr7	1251588	A	G	8.08718	intron_variant	INSC	gene11137	1240001	1260000	0.0832077	0.159423
chr7	3075897	G	A	7.96983	intron_variant	MRVI1	gene11185	3060001	3080000	0.0838174	1.1159
chr7	5426953	C	T	7.96055	downstream_gene_variant	id302861	Gene_rna26286	5410001	5430000	0.0680988	0.358052
chr7	17196220	G	A	7.93282	upstream_gene_variant	GPR1	gene11532	17180001	17200000	0.246025	2.09645
chr7	5675881	T	G	7.81273	intron_variant	PLCL1	gene11243	5660001	5680000	0.116378	0.623175
chr7	14654396	C	T	7.78557	intron_variant	USP40	gene11408	14640001	14660000	0.117252	0.326456
chr7	5396106	A	G	7.76703	intergenic_region	id302847-id302861	Gene_rna26284-Gene_rna26286	5380001	5400000	0.163191	0.0694665
chr7	4463506	T	C	7.72661	synonymous_variant	STRADB	gene11209	4460001	4480000	0.107058	0.337316
chr7	3111635	C	T	7.64147	intron_variant	MRVI1	gene11185	3100001	3120000	0.0670708	0.0872399
chr7	5246362	C	G	7.63546	downstream_gene_variant	id302837	Gene_rna26281	5230001	5250000	0.0961673	-0.0948317
chr7	3028344	G	C	7.57115	intron_variant	AMPD3	gene11182	3020001	3040000	0.0465844	0.49478
chr7	2417338	C	T	7.56864	upstream_gene_variant	SCUBE2	gene11170	2400001	2420000	0.190078	1.68405
chr7	33638722	G	A	7.46698	intron_variant	NCKAP5	gene11835	33620001	33640000	0.0812338	0.372231
chr7	3042381	C	G	7.45827	intron_variant	RNF141	gene11183	3030001	3050000	0.0646446	0.647861
chr7	32971726	A	C	7.4271	intergenic_region	CXCR4-DARS	gene11816-gene11817	32960001	32980000	0.0515258	-0.0644425
chr7	6347392	A	C	7.20438	intron_variant	DNAH7	gene11260	6330001	6350000	0.104593	-0.0237544
chr7	3063968	A	T	7.19796	intron_variant	LYVE1	gene11184	3050001	3070000	0.0740441	0.824094
chr7	5589503	G	A	7.19605	intron_variant	PLCL1	gene11243	5570001	5590000	0.115671	1.49924
chr7	14619215	C	T	7.18509	upstream_gene_variant	LOC101802378	gene11406	14600001	14620000	0.090792	0.334134
chr7	3345984	C	T	7.15493	intron_variant	GALNT18	gene11191	3330001	3350000	0.076114	-0.00346159
chr7	5542715	C	A	7.09338	synonymous_variant	PLCL1	gene11243	5530001	5550000	0.12707	0.55072
chr7	14654383	G	A	7.01033	intron_variant	USP40	gene11408	14640001	14660000	0.117252	0.326456
chr7	5030666	C	T	6.99656	intergenic_region	id302812-SATB2	Gene_rna26278-gene11237	5020001	5040000	0.0749029	0.0856872
chr7	3471894	A	G	6.96353	intron_variant	GALNT18	gene11191	3460001	3480000	0.0506675	0.193087
chr7	19296095	G	A	6.91997	intron_variant	UBE2E3	gene11568	19280001	19300000	0.12577	0.894622
chr7	5209980	A	G	6.90825	intron_variant	id302837	Gene_rna26281	5190001	5210000	0.125406	0.661373
chr7	5109741	A	G	6.86504	intron_variant	SATB2	gene11237	5090001	5110000	0.135031	0.242847
chr7	3366252	A	C	6.85578	intron_variant	GALNT18	gene11191	3350001	3370000	0.0390859	0.0987424
chr7	3478349	A	G	6.84509	intron_variant	GALNT18	gene11191	3460001	3480000	0.0506675	0.193087
chr7	3086715	A	G	6.84491	intron_variant	MRVI1	gene11185	3070001	3090000	0.0863839	1.22122
chr7	17086125	T	C	6.81331	upstream_gene_variant	FAM237A	gene11528	17070001	17090000	0.139584	2.33294
chr7	4943502	A	T	6.79054	upstream_gene_variant	TYW5	gene11234	4930001	4950000	0.0689873	-0.01529
chr7	5030687	T	C	6.73757	intergenic_region	id302812-SATB2	Gene_rna26278-gene11237	5020001	5040000	0.0749029	0.0856872
chr7	5117245	T	C	6.68995	intron_variant	SATB2	gene11237	5100001	5120000	0.145383	0.309365
chr7	3312008	C	T	6.68048	intergenic_region	LOC113844183-GALNT18	gene11190-gene11191	3300001	3320000	0.0363138	0.181846
chr7	6143647	G	A	6.66067	intron_variant	HECW2	gene11257	6130001	6150000	0.0604945	-0.0123373
chr7	6102805	T	G	6.65812	intron_variant	HECW2	gene11257	6090001	6110000	0.0455043	0.356082
chr7	2669589	C	T	6.6523	upstream_gene_variant	LOC113844138	gene11178	2650001	2670000	0.0513326	0.156738
chr7	4989606	T	C	6.63743	intergenic_region	id302812-SATB2	Gene_rna26278-gene11237	4970001	4990000	0.104595	0.464562
chr7	19922387	G	T	6.60867	intron_variant	CCDC141	gene11575	19910001	19930000	0.27726	0.592105
chr7	4810243	C	T	6.60066	intron_variant	SPATS2L	gene11232	4800001	4820000	0.0690952	-0.135777
chr7	3155626	A	G	6.57178	intron_variant	MRVI1	gene11185	3150001	3170000	0.0995236	0.0993873
chr7	3418069	T	C	6.53625	intron_variant	GALNT18	gene11191	3410001	3430000	0.065056	0.183987
chr7	3658342	G	A	6.49565	intron_variant	USP47	gene11194	3640001	3660000	0.0998345	0.292063
chr7	3130812	G	T	6.48988	upstream_gene_variant	MRVI1	gene11185	3120001	3140000	0.0647662	0.166815
chr7	3089933	T	C	6.4618	intron_variant	MRVI1	gene11185	3070001	3090000	0.0863839	1.22122
chr7	3064346	C	A	6.42442	intron_variant	LYVE1	gene11184	3050001	3070000	0.0740441	0.824094
chr7	1612153	T	C	6.40094	intron_variant	TUB	gene11148	1600001	1620000	0.0494576	0.0355262
chr7	3651376	A	G	6.37341	intron_variant	USP47	gene11194	3640001	3660000	0.0998345	0.292063
chr7	3391677	T	A	6.3701	intron_variant	GALNT18	gene11191	3380001	3400000	0.0707406	0.243087
chr7	3118162	C	T	6.35989	intron_variant	MRVI1	gene11185	3100001	3120000	0.0670708	0.0872399
chr7	3498388	T	C	6.35935	intron_variant	GALNT18	gene11191	3480001	3500000	0.0513343	0.228323
chr7	5211115	G	A	6.34956	intron_variant	id302837	Gene_rna26281	5200001	5220000	0.0902516	0.494355
chr7	3064126	T	C	6.33816	intron_variant	LYVE1	gene11184	3050001	3070000	0.0740441	0.824094
chr7	11960628	A	G	6.31094	downstream_gene_variant	id307257	Gene_rna26600	11960001	11980000	0.150212	2.32551
chr7	3365033	A	G	6.30723	intron_variant	GALNT18	gene11191	3350001	3370000	0.0390859	0.0987424
chr7	1643912	A	G	6.28463	synonymous_variant	TUB	gene11148	1630001	1650000	0.0693996	0.069479
chr7	6582040	T	C	6.26188	intron_variant	id304004	Gene_rna26360	6570001	6590000	0.0668028	0.322721
chr7	2170771	G	C	6.25148	intron_variant	ST5	gene11163	2160001	2180000	0.0657537	-0.0199786
chr7	4996173	A	G	6.24329	intergenic_region	id302812-SATB2	Gene_rna26278-gene11237	4990001	5010000	0.124595	0.215179
chr7	5599072	T	C	6.24159	intron_variant	PLCL1	gene11243	5580001	5600000	0.101489	1.46207
chr7	6370252	A	G	6.22017	intron_variant	SLC39A10	gene11262	6360001	6380000	0.0961756	0.0213172
chr7	1251574	T	A	6.19978	intron_variant	INSC	gene11137	1240001	1260000	0.0832077	0.159423
chr7	4588318	A	G	6.19548	intron_variant	FAM126B	gene11218	4570001	4590000	0.0838645	-0.286493
chr7	5798571	A	C	6.13449	intron_variant	COQ10B	gene11249	5780001	5800000	0.0755947	0.0691277
chr7	3155279	G	A	6.12148	intron_variant	MRVI1	gene11185	3150001	3170000	0.0995236	0.0993873
chr7	3217699	A	T	6.11988	upstream_gene_variant	EIF4G2	gene11187	3200001	3220000	0.0614574	-0.194278
chr7	17327286	C	T	6.10066	downstream_gene_variant	NRP2	gene11538	17310001	17330000	0.0888913	0.66862
chr7	14422557	T	G	6.08011	upstream_gene_variant	id309282	Gene_rna26773	14420001	14440000	0.0755764	0.29339
chr7	5514271	G	T	6.06667	intron_variant	PLCL1	gene11243	5510001	5530000	0.0709223	0.360784
chr7	5538852	G	A	6.06456	intron_variant	PLCL1	gene11243	5520001	5540000	0.107096	0.533165
chr7	17787230	T	A	6.06119	intron_variant	PARD3B	gene11539	17770001	17790000	0.0864008	-0.187562
chr7	1890361	C	A	6.05345	intergenic_region	id299199-id299210	Gene_rna26006-Gene_rna26009	1880001	1900000	0.0555731	0.0194915
chr7	1740914	T	C	6.04836	intron_variant	LMO1	gene11153	1730001	1750000	0.0311646	-0.0669679
chr7	5661132	G	A	6.04447	intron_variant	PLCL1	gene11243	5650001	5670000	0.129132	1.67721
chr7	1833811	A	G	6.03688	intergenic_region	LMO1-id299202	gene11153-Gene_rna26007	1820001	1840000	0.064578	0.104457
chr7	2669577	T	A	6.0152	upstream_gene_variant	LOC113844138	gene11178	2650001	2670000	0.0513326	0.156738
chr7	4634868	A	G	6.00394	downstream_gene_variant	FAM126B	gene11218	4620001	4640000	0.0805275	-0.364318
chr7	5179625	G	A	5.99403	intron_variant	SATB2	gene11237	5160001	5180000	0.151676	0.375668
chr7	18152157	G	A	5.97761	intron_variant	CD28	gene11546	18140001	18160000	0.0471884	0.121348
chr7	3165410	G	A	5.9571	5_prime_UTR_premature_start_codon_gain_variant	MRVI1	gene11185	3150001	3170000	0.0995236	0.0993873
chr7	3110936	G	A	5.94434	intron_variant	MRVI1	gene11185	3100001	3120000	0.0670708	0.0872399
chr7	3037438	A	G	5.92555	downstream_gene_variant	RNF141	gene11183	3020001	3040000	0.0465844	0.49478
chr7	2716611	G	C	5.92403	intron_variant	SBF2	gene11179	2700001	2720000	0.0301017	0.00537623
chr7	3016051	G	A	5.91536	intron_variant	AMPD3	gene11182	3000001	3020000	0.0414314	0.0907868
chr7	6245418	G	T	5.90457	intron_variant	STK17B	gene11259	6230001	6250000	0.0894222	0.186901
chr7	6245419	A	T	5.90457	intron_variant	STK17B	gene11259	6230001	6250000	0.0894222	0.186901
chr7	2417475	T	C	5.8971	upstream_gene_variant	SCUBE2	gene11170	2400001	2420000	0.190078	1.68405
chr7	5561517	A	G	5.87907	intron_variant	PLCL1	gene11243	5550001	5570000	0.13091	1.04105
chr7	3130859	A	G	5.87596	upstream_gene_variant	MRVI1	gene11185	3120001	3140000	0.0647662	0.166815
chr7	6218562	G	A	5.87569	intron_variant	HECW2	gene11257	6200001	6220000	0.0759797	0.0457308
chr7	5561300	C	T	5.84735	intron_variant	PLCL1	gene11243	5550001	5570000	0.13091	1.04105
chr7	6277727	C	G	5.83325	intron_variant	DNAH7	gene11260	6260001	6280000	0.0885426	0.132672
chr7	5009024	A	C	5.83252	intergenic_region	id302812-SATB2	Gene_rna26278-gene11237	4990001	5010000	0.124595	0.215179
chr7	17403537	C	G	5.81024	intron_variant	NRP2	gene11538	17390001	17410000	0.115304	0.734137
chr7	3446639	G	A	5.78699	intron_variant	GALNT18	gene11191	3430001	3450000	0.0522299	0.289018
chr7	4538472	T	C	5.7831	intron_variant	LOC101799731	gene11215	4520001	4540000	0.0688815	0.743441
chr7	5655926	T	C	5.77232	intron_variant	PLCL1	gene11243	5640001	5660000	0.134843	2.20573
chr7	5618071	T	C	5.75952	intron_variant	PLCL1	gene11243	5600001	5620000	0.121405	1.43084
chr7	6216734	G	A	5.75887	intron_variant	HECW2	gene11257	6200001	6220000	0.0759797	0.0457308
chr7	3057694	A	C	5.75669	3_prime_UTR_variant	LYVE1	gene11184	3040001	3060000	0.0671284	0.635162
chr7	37096584	G	A	5.75436	intron_variant	IGFBP2	gene11923	37080001	37100000	0.0693697	0.595037
chr7	6107548	G	A	5.74269	upstream_gene_variant	HECW2	gene11257	6090001	6110000	0.0455043	0.356082
chr7	5335819	A	G	5.73649	intergenic_region	id302844-id302847	Gene_rna26283-Gene_rna26284	5320001	5340000	0.115049	-0.170912
chr7	16821302	A	G	5.73342	upstream_gene_variant	CCNYL1	gene11520	16810001	16830000	0.0756036	-0.215128
chr7	9759792	T	C	5.73205	upstream_gene_variant	id305796	Gene_rna26513	9740001	9760000	0.110711	0.743745
chr7	7312601	A	G	5.71432	intron_variant	id304024	Gene_rna26367	7300001	7320000	0.150807	0.579345
chr7	3445134	T	C	5.70857	intron_variant	GALNT18	gene11191	3430001	3450000	0.0522299	0.289018
chr7	5074648	A	T	5.70401	intron_variant	SATB2	gene11237	5060001	5080000	0.155694	0.128522
chr7	4847098	A	G	5.69815	intron_variant	SPATS2L	gene11232	4830001	4850000	0.0582069	-0.112308
chr7	5401691	G	A	5.69247	intergenic_region	id302847-id302861	Gene_rna26284-Gene_rna26286	5390001	5410000	0.109425	0.839711
chr7	36605347	A	G	5.68751	intergenic_region	id328952-id328955	Gene_rna28176-Gene_rna28177	36590001	36610000	0.201937	3.02753
chr7	6568640	G	A	5.68331	intron_variant	id304004	Gene_rna26360	6560001	6580000	0.0666838	0.390235
chr7	6152464	T	C	5.67964	intron_variant	HECW2	gene11257	6140001	6160000	0.0756308	0.0632059
chr7	5695485	C	T	5.67929	upstream_gene_variant	BOLL	gene11244	5680001	5700000	0.0627151	0.27872
chr7	4456066	T	C	5.67339	3_prime_UTR_variant	STRADB	gene11209	4440001	4460000	0.145206	0.833062
chr7	30518634	T	G	5.66523	intron_variant	PTPN4	gene11792	30500001	30520000	0.124934	-0.570145
chr7	6582045	G	T	5.65788	intron_variant	id304004	Gene_rna26360	6570001	6590000	0.0668028	0.322721
chr7	7285268	A	G	5.65387	intron_variant	id304024	Gene_rna26367	7270001	7290000	0.125735	0.51649
chr7	4928041	G	A	5.64201	intergenic_region	SPATS2L-MAIP1	gene11232-gene11233	4910001	4930000	0.060053	0.179966
chr7	5162059	T	C	5.63082	intron_variant	SATB2	gene11237	5150001	5170000	0.144786	0.465303
chr7	19139662	T	G	5.6226	intergenic_region	ITGA4-UBE2E3	gene11565-gene11568	19130001	19150000	0.230988	1.65032
chr7	4891624	T	C	5.61766	intergenic_region	SPATS2L-MAIP1	gene11232-gene11233	4880001	4900000	0.0684302	0.0195744
chr7	3402120	T	A	5.61238	intron_variant	GALNT18	gene11191	3390001	3410000	0.0678286	0.239527
chr7	3761671	A	T	5.61013	upstream_gene_variant	MICAL2	gene11198	3750001	3770000	0.0627241	-0.344553
chr7	18451879	T	C	5.60169	intron_variant	NBEAL1	gene11552	18440001	18460000	0.109902	0.228761
chr7	5029415	C	T	5.59777	intergenic_region	id302812-SATB2	Gene_rna26278-gene11237	5010001	5030000	0.0987105	0.0684742
chr7	4891628	C	G	5.59624	intergenic_region	SPATS2L-MAIP1	gene11232-gene11233	4880001	4900000	0.0684302	0.0195744
chr7	3456952	C	A	5.58413	intron_variant	GALNT18	gene11191	3440001	3460000	0.0635352	0.14012
chr7	5400871	C	T	5.57229	intergenic_region	id302847-id302861	Gene_rna26284-Gene_rna26286	5390001	5410000	0.109425	0.839711
chr7	5740733	T	A	5.57039	intron_variant	RFTN2	gene11245	5730001	5750000	0.0816003	0.195527
chr7	27805340	A	G	5.57001	intron_variant	ITGB5	gene11753	27790001	27810000	0.0943194	0.657161
chr7	3390659	C	T	5.56413	intron_variant	GALNT18	gene11191	3380001	3400000	0.0707406	0.243087
chr7	3045061	A	G	5.56	intron_variant	RNF141	gene11183	3030001	3050000	0.0646446	0.647861
chr7	9759796	C	T	5.55715	upstream_gene_variant	id305796	Gene_rna26513	9740001	9760000	0.110711	0.743745
chr7	3322587	T	C	5.55315	downstream_gene_variant	GALNT18	gene11191	3310001	3330000	0.0529766	0.31452
chr7	2494445	T	G	5.55112	upstream_gene_variant	TMEM41B	gene11172	2480001	2500000	0.0648318	0.0952646
chr7	17164861	C	T	5.52793	intron_variant	ZDBF2	gene11531	17150001	17170000	0.20613	1.86976
chr7	27912634	G	A	5.52582	intron_variant	KALRN	gene11756	27900001	27920000	0.0429515	0.250346
chr7	3421676	T	G	5.52529	intron_variant	GALNT18	gene11191	3410001	3430000	0.065056	0.183987
chr7	4565361	A	C	5.52158	upstream_gene_variant	CFLAR	gene11216	4550001	4570000	0.0651886	-0.279007
chr7	1644509	T	A	5.51425	intron_variant	TUB	gene11148	1630001	1650000	0.0693996	0.069479
chr7	3130871	A	T	5.49783	upstream_gene_variant	MRVI1	gene11185	3120001	3140000	0.0647662	0.166815
chr7	6216707	C	T	5.49555	intron_variant	HECW2	gene11257	6200001	6220000	0.0759797	0.0457308
chr7	6584339	G	A	5.49126	intron_variant	id304004	Gene_rna26360	6570001	6590000	0.0668028	0.322721
chr7	18222972	A	G	5.48869	intron_variant	RAPH1	gene11548	18220001	18240000	0.0590425	0.274858
chr8	29158966	A	G	11.8931	intergenic_region	id353151-KCNT2	Gene_rna30017-gene12621	29140001	29160000	0.0865399	0.216321
chr8	29888016	C	T	11.0894	upstream_gene_variant	id355965	Gene_rna30103	29870001	29890000	0.0225665	-0.103856
chr8	27107456	C	T	10.1709	intron_variant	LOC113844324	gene12557	27090001	27110000	0.152315	2.42712
chr8	34798867	C	T	9.57362	intron_variant	id359339	Gene_rna30350	34780001	34800000	0.0915595	0.648821
chr8	31629858	T	G	9.48746	intergenic_region	NTNG1-id357348	gene12673-Gene_rna30225	31610001	31630000	0.0394262	0.0658239
chr8	34645530	C	T	9.42182	upstream_gene_variant	id359321	Gene_rna30346	34630001	34650000	0.061188	-0.043428
chr8	29888009	C	T	9.18693	upstream_gene_variant	id355965	Gene_rna30103	29870001	29890000	0.0225665	-0.103856
chr8	30305312	C	T	9.09988	intron_variant	id356100	Gene_rna30122	30290001	30310000	0.0459216	-0.0801382
chr8	35515647	C	A	8.85749	intron_variant	FNBP1L	gene12754	35500001	35520000	0.100678	0.7914
chr8	15374861	C	T	8.70119	intron_variant	PTPRF	gene12296	15360001	15380000	0.0332978	-0.251319
chr8	24782740	C	T	8.67398	upstream_gene_variant	LOC101795071	gene12477	24780001	24800000	0.114858	0.85669
chr8	34645603	C	G	8.65935	upstream_gene_variant	id359321	Gene_rna30346	34630001	34650000	0.061188	-0.043428
chr8	30622365	A	G	8.63364	intron_variant	id356357	Gene_rna30139	30610001	30630000	0.0462757	-0.176527
chr8	33500222	T	A	8.61165	upstream_gene_variant	SLC35A3	gene12711	33490001	33510000	0.148849	0.505753
chr8	26796226	C	T	8.51035	intron_variant	PRRX1	gene12547	26780001	26800000	0.0560169	0.247552
chr8	35768095	G	A	8.45913	downstream_gene_variant	EVI5	gene12766	35750001	35770000	0.131825	-0.15707
chr8	32299484	A	G	8.40363	intron_variant	id357359	Gene_rna30227	32280001	32300000	0.0590242	0.314865
chr8	27700473	G	A	8.38187	intron_variant	MTA1	gene12582	27690001	27710000	0.0606736	0.0728624
chr8	27501131	A	G	8.35922	intron_variant	NOTCH2	gene12579	27490001	27510000	0.0399006	-0.129905
chr8	18616070	A	G	8.14047	intergenic_region	id343261-id343266	Gene_rna29272-Gene_rna29274	18600001	18620000	0.144268	0.552988
chr8	31341313	G	C	8.02077	intragenic_variant	LOC113844335	gene12672	31330001	31350000	0.0649132	0.429267
chr8	27510564	A	T	8.00449	intron_variant	NOTCH2	gene12579	27500001	27520000	0.0686443	-0.0752578
chr8	29258688	G	A	7.91002	intron_variant	KCNT2	gene12621	29240001	29260000	0.0423091	0.141966
chr8	8119267	G	A	7.89128	downstream_gene_variant	FGGY	gene12103	8100001	8120000	0.0650706	-0.0026725
chr8	26545821	T	C	7.87812	upstream_gene_variant	id351254	Gene_rna29842	26530001	26550000	0.0998857	0.269378
chr8	34593797	T	G	7.86429	intron_variant	id359295	Gene_rna30342	34580001	34600000	0.1063	0.29431
chr8	30340013	T	C	7.84293	intron_variant	id356100	Gene_rna30122	30330001	30350000	0.0667018	0.175439
chr8	27710780	T	A	7.78725	intron_variant	MTA1	gene12582	27700001	27720000	0.0900983	0.102524
chr8	27371912	G	A	7.7781	downstream_gene_variant	id351943	Gene_rna29893	27360001	27380000	0.0198485	-0.0586691
chr8	26504607	G	C	7.71896	downstream_gene_variant	METTL18	gene12539	26490001	26510000	0.109656	0.0516713
chr8	33250600	T	C	7.67075	intron_variant	SLC30A7	gene12700	33240001	33260000	0.0489227	0.249845
chr8	26079821	T	A	7.63119	upstream_gene_variant	KLHL20	gene12521	26060001	26080000	0.0357321	0.135636
chr8	34605401	C	T	7.60582	intron_variant	id359295	Gene_rna30342	34590001	34610000	0.0450456	0.12001
chr8	3504148	C	A	7.54333	intron_variant	id332706	Gene_rna28412	3490001	3510000	0.131292	0.202971
chr8	32277068	G	A	7.51076	intron_variant	id357359	Gene_rna30227	32260001	32280000	0.0859027	0.689168
chr8	36547373	C	T	7.36517	intergenic_region	BARHL2-id361581	gene12787-Gene_rna30526	36530001	36550000	0.08885	0.115112
chr8	28043074	C	T	7.344	intron_variant	ATF6	gene12597	28030001	28050000	0.0645622	0.106892
chr8	27656549	A	G	7.33686	intron_variant	MTA1	gene12582	27640001	27660000	0.0603243	0.0289195
chr8	27873360	G	A	7.30601	3_prime_UTR_variant	TMEM121	gene12587	27860001	27880000	0.100057	0.16693
chr8	30872412	A	C	7.27206	intron_variant	CAMSAP2	gene12658	30860001	30880000	0.0906329	0.262148
chr8	27501102	G	A	7.22413	intron_variant	NOTCH2	gene12579	27490001	27510000	0.0399006	-0.129905
chr8	27244225	A	G	7.18684	intron_variant	id351943	Gene_rna29893	27230001	27250000	0.0672025	1.00694
chr8	28207412	C	T	7.18671	intron_variant	id353005	Gene_rna29989	28190001	28210000	0.0646378	0.166702
chr8	26204562	G	A	7.17438	intron_variant	id350915	Gene_rna29813	26190001	26210000	0.0494292	0.0590981
chr8	15328925	C	T	7.16334	intron_variant	PTPRF	gene12296	15310001	15330000	0.103623	0.0515819
chr8	26894011	A	G	7.12003	intron_variant	PRRC2C	gene12550	26880001	26900000	0.104836	0.591257
chr8	26451358	G	A	7.11903	intron_variant	RXRG	gene12535	26440001	26460000	0.0783543	-0.00111687
chr8	27700703	A	C	7.11869	intron_variant	MTA1	gene12582	27690001	27710000	0.0606736	0.0728624
chr8	28765452	C	T	7.09753	intergenic_region	id353137-id353143	Gene_rna30013-Gene_rna30015	28750001	28770000	0.0699808	0.105481
chr8	34493791	G	C	7.09211	intergenic_region	DPYD-PTBP2	gene12725-gene12726	34480001	34500000	0.140935	0.312241
chr8	30430077	A	T	7.05366	intron_variant	id356128	Gene_rna30127	30420001	30440000	0.0368586	0.295862
chr8	27510547	C	T	7.03743	intron_variant	NOTCH2	gene12579	27500001	27520000	0.0686443	-0.0752578
chr8	33632340	C	T	6.99918	intron_variant	FRRS1	gene12715	33620001	33640000	0.126465	0.0804493
chr8	26881124	C	T	6.97919	synonymous_variant	PRRC2C	gene12550	26870001	26890000	0.0878159	0.814971
chr8	32594887	T	A	6.92474	intron_variant	id357480	Gene_rna30238	32580001	32600000	0.10077	0.222599
chr8	27186537	C	T	6.90463	intron_variant	SUCO	gene12560	27170001	27190000	0.0733077	0.900786
chr8	27411769	T	G	6.89111	downstream_gene_variant	LOC101804116	gene12572	27400001	27420000	0.0649272	0.281621
chr8	31366393	G	A	6.88972	intron_variant	NTNG1	gene12673	31350001	31370000	0.0915703	1.55598
chr8	24875603	G	A	6.8054	intron_variant	RASAL2	gene12478	24860001	24880000	0.0957394	0.711268
chr8	30439940	T	G	6.79764	intron_variant	id356128	Gene_rna30127	30420001	30440000	0.0368586	0.295862
chr8	27743376	G	A	6.79731	upstream_gene_variant	id352528	Gene_rna29943	27730001	27750000	0.201927	-0.761087
chr8	33404989	G	C	6.78583	downstream_gene_variant	RTCA	gene12705	33390001	33410000	0.117509	0.331715
chr8	29160658	T	C	6.78243	intergenic_region	id353151-KCNT2	Gene_rna30017-gene12621	29150001	29170000	0.0671637	-0.0469405
chr8	28508236	C	T	6.75878	downstream_gene_variant	id353132	Gene_rna30012	28490001	28510000	0.08189	-0.308005
chr8	31918459	A	C	6.75674	intron_variant	id357354	Gene_rna30226	31900001	31920000	0.0931447	0.225519
chr8	26915586	C	T	6.74631	intron_variant	PRRC2C	gene12550	26900001	26920000	0.0882493	0.586752
chr8	27510530	T	C	6.72142	intron_variant	NOTCH2	gene12579	27500001	27520000	0.0686443	-0.0752578
chr8	31512853	A	C	6.686	downstream_gene_variant	id357342	Gene_rna30223	31500001	31520000	0.0354363	-0.0740355
chr8	6690070	G	A	6.64975	intron_variant	ROR1	gene12074	6690001	6710000	0.0669679	0.204743
chr8	30242689	G	T	6.63945	downstream_gene_variant	id356086	Gene_rna30119	30230001	30250000	0.0756458	-0.0480315
chr8	26283596	G	A	6.62501	downstream_gene_variant	LMX1A	gene12532	26270001	26290000	0.0728703	0.418213
chr8	27170982	A	G	6.61533	intron_variant	SUCO	gene12560	27160001	27180000	0.0815947	1.01036
chr8	9340383	T	A	6.6123	intergenic_region	id337018-id337021	Gene_rna28756-Gene_rna28757	9330001	9350000	0.0773797	0.446574
chr8	26386918	T	C	6.56939	intron_variant	PBX1	gene12534	26370001	26390000	0.0315566	-0.028678
chr8	15461959	C	T	6.55951	intron_variant	PTPRF	gene12296	15450001	15470000	0.0654085	-0.118603
chr8	13947400	T	C	6.5571	intron_variant	MAST2	gene12237	13930001	13950000	0.10892	0.849668
chr8	33773676	C	T	6.55476	intron_variant	PLPPR4	gene12718	33760001	33780000	0.0715021	0.392418
chr8	28050274	G	A	6.53985	intron_variant	ATF6	gene12597	28050001	28070000	0.0569777	0.25633
chr8	31298667	A	T	6.53066	intron_variant	VAV3	gene12671	31280001	31300000	0.0626907	0.442005
chr8	27806794	C	T	6.51372	intron_variant	TEDC1	gene12586	27790001	27810000	0.0633556	0.0262107
chr8	7167446	A	G	6.45919	intron_variant	DOCK7	gene12084	7150001	7170000	0.0393398	-0.07673
chr8	25896823	A	G	6.44779	downstream_gene_variant	id350569	Gene_rna29768	25880001	25900000	0.0419835	-0.124317
chr8	33409948	G	A	6.42728	synonymous_variant	RTCA	gene12705	33390001	33410000	0.117509	0.331715
chr8	8800634	G	A	6.41946	intron_variant	DAB1	gene12111	8790001	8810000	0.0728061	0.283739
chr8	27915729	G	A	6.39561	downstream_gene_variant	SPATA46	gene12590	27900001	27920000	0.0515933	0.173778
chr8	32365869	A	C	6.39471	intron_variant	id357359	Gene_rna30227	32350001	32370000	0.0983212	0.994436
chr8	32365870	G	T	6.37989	intron_variant	id357359	Gene_rna30227	32350001	32370000	0.0983212	0.994436
chr8	14218215	C	T	6.37918	intergenic_region	MMACHC-LOC101803839	gene12247-gene12248	14200001	14220000	0.0493387	0.0737979
chr8	28870576	C	A	6.37055	intergenic_region	id353137-id353143	Gene_rna30013-Gene_rna30015	28860001	28880000	0.0767972	0.531636
chr8	34747300	C	T	6.36698	intergenic_region	id359324-id359339	Gene_rna30347-Gene_rna30350	34740001	34760000	0.0852594	0.0938998
chr8	34720782	T	C	6.35961	intergenic_region	id359324-id359339	Gene_rna30347-Gene_rna30350	34710001	34730000	0.116667	0.157587
chr8	27232202	C	T	6.35257	upstream_gene_variant	id351942	Gene_rna29892	27220001	27240000	0.0742798	1.1303
chr8	32413566	A	G	6.33933	intron_variant	id357359	Gene_rna30227	32400001	32420000	0.149454	3.99769
chr8	28239615	C	T	6.33117	upstream_gene_variant	RGS2	gene12609	28220001	28240000	0.0521838	0.00658551
chr8	15189264	C	T	6.32463	intron_variant	ST3GAL3	gene12293	15170001	15190000	0.0648345	0.322564
chr8	30217993	C	T	6.32153	downstream_gene_variant	id356127	Gene_rna30126	30200001	30220000	0.0732114	0.232634
chr8	27877701	G	A	6.29532	upstream_gene_variant	id352552	Gene_rna29949	27860001	27880000	0.100057	0.16693
chr8	34747091	C	T	6.29266	intergenic_region	id359324-id359339	Gene_rna30347-Gene_rna30350	34740001	34760000	0.0852594	0.0938998
chr8	35071076	A	G	6.2844	intron_variant	SLC44A3	gene12740	35060001	35080000	0.0442486	0.0799072
chr8	28319867	G	A	6.2777	3_prime_UTR_variant	RO60	gene12612	28300001	28320000	0.103631	0.303733
chr8	27877811	T	C	6.27173	upstream_gene_variant	id352552	Gene_rna29949	27860001	27880000	0.100057	0.16693
chr8	30618264	G	C	6.2606	intron_variant	id356357	Gene_rna30139	30600001	30620000	0.0362197	-0.0561845
chr8	27991945	A	G	6.25952	intron_variant	ATF6	gene12597	27980001	28000000	0.105271	0.511671
chr8	9237487	G	A	6.25524	intergenic_region	id337018-id337021	Gene_rna28756-Gene_rna28757	9220001	9240000	0.0759829	0.279715
chr8	32409462	A	C	6.24026	intron_variant	id357359	Gene_rna30227	32390001	32410000	0.158576	2.9891
chr8	28842993	G	A	6.23772	intergenic_region	id353137-id353143	Gene_rna30013-Gene_rna30015	28840001	28860000	0.0413926	0.121773
chr8	26927390	G	A	6.23065	downstream_gene_variant	PRRC2C	gene12550	26910001	26930000	0.0888173	0.675755
chr8	34904436	A	T	6.23027	intergenic_region	id359329-RWDD3	Gene_rna30348-gene12733	34890001	34910000	0.105274	0.335527
chr8	4740644	A	G	6.22448	intergenic_region	id333741-id333745	Gene_rna28494-Gene_rna28495	4730001	4750000	0.083268	0.156624
chr8	31260224	A	T	6.19885	intron_variant	VAV3	gene12671	31250001	31270000	0.0743534	0.263532
chr8	26090589	G	A	6.19664	upstream_gene_variant	id350871	Gene_rna29807	26090001	26110000	0.0251163	-0.220327
chr8	32933134	G	A	6.19237	intergenic_region	LOC106019749-LOC113844309	gene12690-gene12691	32920001	32940000	0.167234	1.02777
chr8	32846749	C	A	6.16682	intron_variant	id357934	Gene_rna30256	32830001	32850000	0.137502	0.844005
chr8	15328935	G	A	6.15684	intron_variant	PTPRF	gene12296	15310001	15330000	0.103623	0.0515819
chr8	34647034	A	G	6.14275	upstream_gene_variant	id359321	Gene_rna30346	34630001	34650000	0.061188	-0.043428
chr8	27869408	G	T	6.13964	intron_variant	TMEM121	gene12587	27850001	27870000	0.11858	-0.145625
chr8	31286578	G	A	6.12555	intron_variant	VAV3	gene12671	31270001	31290000	0.0685741	0.554964
chr8	31337687	A	G	6.10543	upstream_gene_variant	id357222	Gene_rna30205	31330001	31350000	0.0649132	0.429267
chr8	25679818	C	T	6.08841	intron_variant	XPR1	gene12502	25660001	25680000	0.0738128	0.145469
chr8	31402542	T	A	6.08592	intron_variant	NTNG1	gene12673	31390001	31410000	0.0645378	1.24912
chr8	26769314	G	A	6.07207	intron_variant	PRRX1	gene12547	26750001	26770000	0.163883	-0.0426988
chr8	33267568	T	C	6.06287	upstream_gene_variant	SLC30A7	gene12700	33250001	33270000	0.0325776	0.108822
chr8	29458687	T	A	6.06224	downstream_gene_variant	LOC101798333	gene12626	29440001	29460000	0.00895132	0.325012
chr8	25679816	T	C	6.05815	intron_variant	XPR1	gene12502	25660001	25680000	0.0738128	0.145469
chr8	26769320	C	G	6.05441	intron_variant	PRRX1	gene12547	26750001	26770000	0.163883	-0.0426988
chr8	35028071	A	G	6.05012	downstream_gene_variant	id359419	Gene_rna30366	35010001	35030000	0.0513528	-0.029118
chr8	32293240	G	A	6.04854	intron_variant	id357359	Gene_rna30227	32280001	32300000	0.0590242	0.314865
chr8	35514739	G	A	6.04009	intron_variant	FNBP1L	gene12754	35500001	35520000	0.100678	0.7914
chr8	28899804	G	A	6.03207	intron_variant	id353143	Gene_rna30015	28880001	28900000	0.130434	0.3105
chr8	24834775	T	C	6.0137	intron_variant	RASAL2	gene12478	24820001	24840000	0.126041	0.69483
chr8	29944769	G	A	5.98239	downstream_gene_variant	id355999	Gene_rna30110	29930001	29950000	0.0450919	0.21821
chr8	35050649	G	T	5.98108	intron_variant	SLC44A3	gene12740	35040001	35060000	0.0341865	0.0176902
chr8	15306441	A	G	5.98075	intron_variant	PTPRF	gene12296	15290001	15310000	0.0985398	-0.292529
chr8	30435378	A	T	5.94914	intron_variant	id356128	Gene_rna30127	30420001	30440000	0.0368586	0.295862
chr8	28092123	T	C	5.94124	intron_variant	RGS4	gene12603	28080001	28100000	0.0902279	0.360403
chr8	27913386	T	C	5.93867	intron_variant	NOS1AP	gene12589	27900001	27920000	0.0515933	0.173778
chr8	30053117	A	G	5.91828	intergenic_region	NEK7-ATP6V1G3	gene12638-gene12639	30040001	30060000	0.0362942	0.059734
chr8	26779340	C	T	5.91423	intron_variant	PRRX1	gene12547	26760001	26780000	0.103249	-0.00188409
chr8	29858924	A	G	5.9122	intergenic_region	DENND1B-id355965	gene12633-Gene_rna30103	29840001	29860000	0.0331099	-0.149978
chr8	24782701	C	T	5.90267	upstream_gene_variant	LOC101795071	gene12477	24780001	24800000	0.114858	0.85669
chr8	29543509	G	A	5.88359	intron_variant	ASPM	gene12627	29530001	29550000	0.0626636	-0.222534
chr8	32340109	G	T	5.87844	intron_variant	id357359	Gene_rna30227	32330001	32350000	0.0829194	0.781776
chr8	30132163	C	A	5.87433	intron_variant	PTPRC	gene12641	30120001	30140000	0.0838653	0.231938
chr8	30691035	G	A	5.86678	downstream_gene_variant	id356432	Gene_rna30146	30680001	30700000	0.103986	-0.179463
chr8	35654090	G	A	5.86514	intragenic_variant	LOC110353964	gene12762	35640001	35660000	0.0801643	0.126287
chr8	27965341	C	T	5.85375	3_prime_UTR_variant	HSD17B7	gene12595	27950001	27970000	0.0435634	0.577608
chr8	6361784	T	C	5.84131	intron_variant	JAK1	gene12070	6350001	6370000	0.0554548	0.289547
chr8	26779366	T	C	5.8385	intron_variant	PRRX1	gene12547	26760001	26780000	0.103249	-0.00188409
chr8	26079856	G	A	5.83817	upstream_gene_variant	KLHL20	gene12521	26060001	26080000	0.0357321	0.135636
chr8	31028337	T	C	5.8291	upstream_gene_variant	FNDC7	gene12664	31010001	31030000	0.0948765	0.589536
chr8	27565677	G	C	5.82732	intron_variant	PACS2	gene12581	27550001	27570000	0.0574376	0.1328
chr8	27061982	C	T	5.81616	intron_variant	LOC113844324	gene12557	27050001	27070000	0.0525088	-0.0909386
chr8	33731302	C	T	5.79763	intron_variant	PLPPR5	gene12717	33720001	33740000	0.0935537	0.0379269
chr8	13046696	A	T	5.78785	intron_variant	id338636	Gene_rna28915	13030001	13050000	0.0413091	-0.00675204
chr8	10843977	G	A	5.76577	intron_variant	OSBPL9	gene12180	10830001	10850000	0.139426	0.118072
chr8	25833836	C	T	5.76525	splice_region_variant&intron_variant	CACNA1E	gene12508	25830001	25850000	0.0683142	0.410536
chr8	30213685	C	T	5.76092	downstream_gene_variant	id356115	Gene_rna30124	30200001	30220000	0.0732114	0.232634
chr8	34856379	A	T	5.75778	intron_variant	id359339	Gene_rna30350	34840001	34860000	0.0516572	0.0294688
chr8	4628307	G	T	5.75407	3_prime_UTR_variant	FPGT	gene12026	4610001	4630000	0.0927651	-0.00792694
chr8	26648612	G	T	5.75254	intron_variant	METTL11B	gene12544	26630001	26650000	0.108936	0.575474
chr8	32928025	A	G	5.74848	intergenic_region	LOC106019749-LOC113844309	gene12690-gene12691	32910001	32930000	0.13877	0.611165
chr8	26374909	C	T	5.74458	upstream_gene_variant	PBX1	gene12534	26360001	26380000	0.0761177	-0.0901807
chr8	28109894	T	C	5.72313	intron_variant	id353021	Gene_rna29992	28090001	28110000	0.105676	0.31715
chr8	7148116	G	A	5.70151	intron_variant	DOCK7	gene12084	7130001	7150000	0.0419074	0.043859
chr8	31659076	A	G	5.7012	intergenic_region	NTNG1-id357348	gene12673-Gene_rna30225	31640001	31660000	0.0644144	0.0319189
chr8	30059762	G	T	5.69562	intergenic_region	NEK7-ATP6V1G3	gene12638-gene12639	30040001	30060000	0.0362942	0.059734
chr8	25228930	A	T	5.69378	intron_variant	ABL2	gene12485	25210001	25230000	0.0454474	-0.0894799
chr8	28930875	A	C	5.68854	intron_variant	id353143	Gene_rna30015	28920001	28940000	0.106007	0.322257
chr8	27433019	T	C	5.68818	intron_variant	LOC101800711	gene12575	27420001	27440000	0.0722292	-0.1308
chr8	28842736	A	T	5.68661	intergenic_region	id353137-id353143	Gene_rna30013-Gene_rna30015	28840001	28860000	0.0413926	0.121773
chr8	35269866	T	C	5.68254	downstream_gene_variant	ARHGAP29	gene12746	35260001	35280000	0.0814754	0.146074
chr8	27806800	G	T	5.6794	intron_variant	TEDC1	gene12586	27790001	27810000	0.0633556	0.0262107
chr8	27823023	T	A	5.67841	downstream_gene_variant	TEDC1	gene12586	27810001	27830000	0.0482369	-0.035522
chr8	32937486	A	C	5.67054	downstream_gene_variant	LOC113844309	gene12691	32920001	32940000	0.167234	1.02777
chr8	29071138	A	G	5.67039	intron_variant	id353151	Gene_rna30017	29060001	29080000	0.106791	0.272584
chr8	30714112	C	T	5.66946	intergenic_region	id356432-ZNF281	Gene_rna30146-gene12650	30700001	30720000	0.0327617	-0.0227426
chr8	7115351	A	G	5.65335	intron_variant	DOCK7	gene12084	7100001	7120000	0.072762	-0.120038
chr8	35204596	T	C	5.65334	intron_variant	id359608	Gene_rna30383	35190001	35210000	0.101756	-0.0303679
chr8	6508400	A	G	5.65231	intron_variant	CACHD1	gene12072	6490001	6510000	0.114142	0.0414217
chr8	33133492	C	G	5.65099	intergenic_region	id357987-S1PR1	Gene_rna30268-gene12696	33120001	33140000	0.0816527	0.207267
chr8	7127787	C	G	5.64899	intron_variant	DOCK7	gene12084	7110001	7130000	0.0445968	0.0599322
chr8	29831716	C	T	5.64832	intron_variant	DENND1B	gene12633	29820001	29840000	0.0650263	0.00862199
chr8	33449327	G	A	5.64694	upstream_gene_variant	TRMT13	gene12708	33430001	33450000	0.0783639	0.870726
chr8	32495376	T	G	5.64579	upstream_gene_variant	RNPC3	gene12685	32480001	32500000	0.120264	1.64994
chr8	30294804	T	C	5.6426	intron_variant	id356100	Gene_rna30122	30280001	30300000	0.0295175	-0.0815184
chr8	26917369	A	G	5.62654	intron_variant	PRRC2C	gene12550	26900001	26920000	0.0882493	0.586752
chr8	15378654	A	G	5.59442	intron_variant	PTPRF	gene12296	15360001	15380000	0.0332978	-0.251319
chr8	13332756	G	A	5.58905	upstream_gene_variant	id338698	Gene_rna28931	13320001	13340000	0.0939918	0.337365
chr8	27430571	G	A	5.58182	intron_variant	LOC101800711	gene12575	27420001	27440000	0.0722292	-0.1308
chr8	31412912	T	C	5.57672	intron_variant	NTNG1	gene12673	31400001	31420000	0.0550326	0.684256
chr8	27170968	C	G	5.57524	intron_variant	SUCO	gene12560	27160001	27180000	0.0815947	1.01036
chr8	27170969	A	G	5.57524	intron_variant	SUCO	gene12560	27160001	27180000	0.0815947	1.01036
chr8	26220604	C	T	5.57281	intron_variant	id350915	Gene_rna29813	26220001	26240000	0.0511476	0.107262
chr8	34274939	C	T	5.54852	intron_variant	DPYD	gene12725	34260001	34280000	0.0933756	0.204071
chr8	30713739	A	G	5.53987	intergenic_region	id356432-ZNF281	Gene_rna30146-gene12650	30700001	30720000	0.0327617	-0.0227426
chr8	34202802	A	G	5.5394	intron_variant	DPYD	gene12725	34190001	34210000	0.0699355	0.114321
chr8	25234107	C	T	5.51753	intron_variant	ABL2	gene12485	25220001	25240000	0.0490887	-0.00167473
chr8	36368950	C	T	5.5116	intergenic_region	ZNF644-id361559	gene12783-Gene_rna30521	36350001	36370000	0.0742455	-0.280563
chr8	29893903	G	T	5.50898	upstream_gene_variant	LHX9	gene12635	29890001	29910000	0.0502146	0.484342
chr8	29458597	G	C	5.50644	downstream_gene_variant	LOC101798333	gene12626	29440001	29460000	0.00895132	0.325012
chr8	13287874	G	A	5.50129	intron_variant	CMPK1	gene12211	13270001	13290000	0.104424	0.261837
chr8	15374877	A	G	5.49995	intron_variant	PTPRF	gene12296	15360001	15380000	0.0332978	-0.251319
chr8	32431180	T	A	5.49849	intergenic_region	id357359-LOC101794647	Gene_rna30227-gene12681	32420001	32440000	0.192304	7.11941
chr8	30025999	G	A	5.4957	downstream_gene_variant	NEK7	gene12638	30020001	30040000	0.046108	-0.00910724
chr8	28266707	C	G	5.49235	upstream_gene_variant	id353048	Gene_rna29998	28250001	28270000	0.0449344	0.0662488
chr8	31284796	C	A	5.48599	intron_variant	VAV3	gene12671	31270001	31290000	0.0685741	0.554964
chr9	9828933	T	C	10.1163	intron_variant	PDE6D	gene13058	9810001	9830000	0.0876638	0.187427
chr9	7788531	C	T	9.65112	intergenic_region	PEX5L-TTC14	gene12982-gene12984	7770001	7790000	0.0702364	0.0499113
chr9	9408589	G	A	9.17363	intron_variant	RNPEPL1	gene13038	9390001	9410000	0.0717999	0.101956
chr9	9801703	G	C	8.25751	downstream_gene_variant	NPPC	gene13056	9790001	9810000	0.108464	-0.0671142
chr9	11124539	C	T	7.7811	intron_variant	TP63	gene13097	11110001	11130000	0.16595	3.63793
chr9	9547793	A	G	7.7403	downstream_gene_variant	EIF4E2	gene13047	9530001	9550000	0.0538216	0.258976
chr9	9547796	T	C	7.73159	downstream_gene_variant	EIF4E2	gene13047	9530001	9550000	0.0538216	0.258976
chr9	9820890	T	C	7.24956	intron_variant	PDE6D	gene13058	9810001	9830000	0.0876638	0.187427
chr9	4467557	G	A	7.10268	intron_variant	MECOM	gene12916	4460001	4480000	0.0789796	-0.0200974
chr9	4467558	A	G	7.10268	intron_variant	MECOM	gene12916	4460001	4480000	0.0789796	-0.0200974
chr9	21311306	G	A	7.05503	intron_variant	MOGAT1	gene13496	21300001	21320000	0.151007	0.407899
chr9	10179776	C	T	7.04996	intron_variant	LRCH3	gene13073	10160001	10180000	0.0714664	0.340052
chr9	9809166	T	C	7.02018	intron_variant	COPS7B	gene13057	9790001	9810000	0.108464	-0.0671142
chr9	9949607	C	T	7.01918	downstream_gene_variant	ARMC9	gene13066	9930001	9950000	0.0345851	-0.0464324
chr9	8807637	T	A	6.91602	intron_variant	MCF2L2	gene12998	8790001	8810000	0.111268	0.780639
chr9	21588258	G	A	6.86855	intron_variant	AP1S3	gene13503	21570001	21590000	0.181863	1.75429
chr9	11124557	T	A	6.76774	intron_variant	TP63	gene13097	11110001	11130000	0.16595	3.63793
chr9	8169373	G	A	6.65807	upstream_gene_variant	SOX2	gene12990	8150001	8170000	0.0999105	-0.182511
chr9	5788620	A	C	6.60308	intron_variant	NLGN1	gene12958	5770001	5790000	0.0994356	0.253492
chr9	21510503	C	T	6.59492	intron_variant	id377250	Gene_rna32063	21500001	21520000	0.120902	0.906832
chr9	4467560	G	A	6.56033	intron_variant	MECOM	gene12916	4460001	4480000	0.0789796	-0.0200974
chr9	5066694	A	C	6.51971	downstream_gene_variant	id364458	Gene_rna30876	5050001	5070000	0.115307	0.643133
chr9	5974955	A	G	6.48556	intron_variant	NLGN1	gene12958	5960001	5980000	0.0892712	0.141316
chr9	21465874	C	T	6.40347	intron_variant	id377250	Gene_rna32063	21450001	21470000	0.159588	2.35001
chr9	9767979	A	G	6.39163	intron_variant	DIS3L2	gene13055	9750001	9770000	0.0967501	-0.0735823
chr9	11124566	T	G	6.34519	intron_variant	TP63	gene13097	11110001	11130000	0.16595	3.63793
chr9	9467642	A	C	6.33204	intron_variant	LOC101789912	gene13042	9450001	9470000	0.0974795	0.284088
chr9	14951718	A	C	6.26163	upstream_gene_variant	WDR53	gene13209	14950001	14970000	0.0918182	-0.137481
chr9	1138829	C	G	6.25931	upstream_gene_variant	MME	gene12835	1120001	1140000	0.0958264	0.416374
chr9	9706242	T	C	6.1681	intron_variant	DIS3L2	gene13055	9700001	9720000	0.110209	-0.149184
chr9	7115517	C	G	6.14786	intron_variant	id364985	Gene_rna30936	7100001	7120000	0.0929009	0.718456
chr9	24352826	T	A	6.11584	intron_variant	SLC9A9	gene13560	24340001	24360000	0.106531	0.490703
chr9	6731431	C	A	6.09436	intron_variant	id364872	Gene_rna30924	6720001	6740000	0.0832642	0.517931
chr9	9596348	G	A	6.06251	missense_variant	LOC101804710	gene13054	9580001	9600000	0.0871003	-0.586279
chr9	5202850	T	C	6.04436	upstream_gene_variant	LOC113844488	gene12941	5190001	5210000	0.164752	0.331081
chr9	8770869	T	C	5.91292	intron_variant	MCF2L2	gene12998	8760001	8780000	0.150686	1.34968
chr9	6788450	G	C	5.86528	intron_variant	id364872	Gene_rna30924	6770001	6790000	0.0313369	0.156409
chr9	4373481	G	A	5.85769	intron_variant	MECOM	gene12916	4360001	4380000	0.104814	0.280247
chr9	3461587	T	G	5.80736	intron_variant	id363748	Gene_rna30788	3450001	3470000	0.0693865	0.284774
chr9	9984855	T	C	5.64649	intron_variant	ARMC9	gene13066	9970001	9990000	0.0332178	-0.0970794
chr9	9804165	G	A	5.64567	3_prime_UTR_variant	COPS7B	gene13057	9790001	9810000	0.108464	-0.0671142
chr9	3620121	A	G	5.61759	downstream_gene_variant	id363799	Gene_rna30798	3610001	3630000	0.04699	0.30164
chr9	17280356	G	T	5.59033	intron_variant	WDR33	gene13429	17270001	17290000	0.113742	0.47176
chr9	12469599	C	T	5.52531	3_prime_UTR_variant	LOC101794414	gene13124	12460001	12480000	0.0826433	0.229233
chr9	5927628	C	T	5.49904	intron_variant	NLGN1	gene12958	5910001	5930000	0.0589943	0.446227
chr9	15384343	A	T	5.49314	intergenic_region	CRYGS-SOX14	gene13233-gene13234	15370001	15390000	0.11542	0.229802
chrU	17424060	G	A	7.03923	intergenic_region	TRNAI-AAU-HNRNPK	gene23541-gene23473	17410001	17430000	0.0666725	-0.876321
chrU	11865429	T	A	6.8527	intergenic_region	FGD2-LOC101801038	gene23081-gene22450	11850001	11870000	0.0298343	0.152469
chrU	3659300	G	A	6.55249	intergenic_region	TSFM-TRNAK-CUU	gene22168-gene24010	3640001	3660000	0.0291728	-0.130857
chrU	667166	T	G	6.15917	intergenic_region	TSFM	gene22168	660001	680000	0.100631	-0.181409
chrU	14167943	C	A	5.98414	intergenic_region	LOC101804420-TRNAI-AAU	gene22451-gene23541	14160001	14180000	0.04103	0.349859
chrU	14167935	G	A	5.89618	intergenic_region	LOC101804420-TRNAI-AAU	gene22451-gene23541	14160001	14180000	0.04103	0.349859
chrU	21979909	A	C	5.83997	intergenic_region	LOC101802777-Gene_gene22875	gene23480-Gene_gene22875	21960001	21980000	0.0823735	-0.342862
chrU	3805637	G	A	5.79929	intergenic_region	TSFM-TRNAK-CUU	gene22168-gene24010	3790001	3810000	0.0388521	-0.0449356
chrU	1369334	C	G	5.60461	intergenic_region	TSFM	gene22168	1350001	1370000	0.0370264	-0.0296297
chrZ	1560168	C	G	8.11589	intron_variant	DCC	gene21042	1550001	1570000	0.0741497	0.159539
chrZ	1560169	C	T	8.11589	intron_variant	DCC	gene21042	1550001	1570000	0.0741497	0.159539
chrZ	1452631	G	A	8.09821	intron_variant	DCC	gene21042	1450001	1470000	0.107133	0.343706
chrZ	1560144	G	A	7.34912	intron_variant	DCC	gene21042	1550001	1570000	0.0741497	0.159539
chrZ	1560136	T	C	7.23717	intron_variant	DCC	gene21042	1550001	1570000	0.0741497	0.159539
chrZ	1255118	C	T	7.19385	intergenic_region	id590627-DCC	Gene_rna49929-gene21042	1240001	1260000	0.0505641	0.0520419
chrZ	1238495	A	G	7.13242	intragenic_variant	LOC101790713	gene21041	1220001	1240000	0.0508345	0.116828
chrZ	1749614	C	T	7.01081	upstream_gene_variant	ME2	gene21049	1730001	1750000	0.0593796	0.0686839
chrZ	1758559	C	T	6.89872	upstream_gene_variant	MAPK4	gene21051	1740001	1760000	0.070721	0.241119
chrZ	618816	T	C	6.33528	intron_variant	WDR7	gene21023	600001	620000	0.0422951	0.0328257
chrZ	670771	T	C	6.16411	intron_variant	WDR7	gene21023	660001	680000	0.126445	0.108834
chrZ	472942	C	T	5.88142	intron_variant	ATP8B1	gene21018	460001	480000	0.0414753	0.18126
chrZ	420035	C	A	5.54168	intron_variant	NEDD4L	gene21017	410001	430000	0.0883209	0.0622945
chrZ	1758542	C	T	5.49858	upstream_gene_variant	MAPK4	gene21051	1740001	1760000	0.070721	0.241119
