# Supplementary material for: Genome-wide association and selective sweep analyses reveal genetic loci for FCR of egg production traits in ducks
Source: Genet Sel Evol. 2021 Dec 20;53:98. doi: 10.1186/s12711-021-00684-5 (PMC8690979; doi:10.1186/s12711-021-00684-5)
Supplement: Supplementary file 6 — Additional file 6: Table S4. GO enrichment results of the genes annotated based on the top 2000 SNPs in GWAS. [file 12711_2021_684_MOESM6_ESM.xlsx]

## Sheet: Sheet1
Category	Term	Count	Enrich factor (%)	PValue	Genes	List Total	Pop Hits	Pop Total	Fold Enrichment	Bonferroni	Benjamini	FDR
GOTERM_MF_DIRECT	GO:0005515~protein binding	414	50.5495	0.00750993	SLC9A9, FHIT, XRCC6, CCDC148, MYLIP, CITED2, CCDC141, MAIP1, USP54, BRPF3, CDCA3, TYRO3, MAGI2, MAGI1, PTPRG, BARHL2, ANKS3, RXRG, PTPRT, MECOM, NME7, CTNNA2, F5, SERPINF2, ASCC3, TRAPPC8, MAPK4, ROR1, ARL8B, AHCY, MIPOL1, CHCHD3, SORCS1, FAM19A1, ARFGEF1, ADCYAP1, NAA30, ZC3H13, TCF7, MKI67, ZC3H18, ACACA, HGF, KCNJ6, PKP1, RGS2, RGS6, MAP4, HSPA14, SYTL2, RWDD3, TCOF1, TP63, RTN1, AP1S3, EVI5, …	732	8785	16881	1.08679	0.998494	0.418125	11.0279
GOTERM_CC_DIRECT	GO:0005737~cytoplasm	256	31.2576	0.00531193	FHIT, HMGN2, NELL1, UTRN, XRCC6, CD2AP, CITED2, CCDC141, WDR72, RAE1, MAGI2, TTC7A, MAGI1, BARHL2, HTR4, MECOM, RIC8B, BOLL, CTNNA2, ASCC3, MAPK4, SIPA1L1, ROR1, LRCH3, ARL8B, ADD3, EPS8L2, NEK7, AHCY, CHCHD3, DUSP10, MME, MYT1, ASB15, DIDO1, ARFGEF1, TIPRL, ADA, NAA30, MACF1, STX17, AGRN, PPP1R42, VWA3B, MKI67, OSBPL9, SMAD5, RYBP, ACACA, ALMS1, SMYD1, PCDH15, SMYD2, CDC27, PTPN12, RGS2, RGS4, E…	778	5222	18224	1.14833	0.926057	0.277875	7.36081
GOTERM_CC_DIRECT	GO:0005886~plasma membrane	211	25.7631	0.00183363	SLC9A9, SYT1, UTRN, PLPPR4, PLPPR5, MYLIP, SYT7, CD2AP, S1PR1, GRID2, RAPGEF6, ATP23, GJD2, MAGI2, PTPRF, MAGI1, TTC7A, SUCLG2, MDGA1, MDGA2, HTR4, GPR132, PTPRT, RIC8B, F5, LPAR5, ROR1, ATP6V1G3, ADD3, EPS8L2, CATSPERD, TRHR, STK17B, ITGA11, MME, ADA, SORCS3, DAGLA, MACF1, AGRN, GPR156, TRPC4, PCDH15, KCNK2, PTPN12, KDR, NOTCH2, NOTCH1, EPHA7, KCNJ6, EPHA6, RGS2, PENK, PKP1, ETS2, RGS4, RGS6, MA…	778	4121	18224	1.19934	0.5924	0.164307	2.60026
GOTERM_CC_DIRECT	GO:0005829~cytosol	162	19.7802	0.0357289	MOCOS, CTNNAL1, FHIT, CAPZA2, XRCC6, NT5DC3, ITPKB, SYT7, MYLIP, KLHL3, VCL, TPK1, RAD21, DAB1, TIAM2, ATG5, BRPF3, GBF1, RAPGEF6, SPRED2, DNAJC3, SAR1B, CDCA3, TUB, DARS, NUDT14, MLXIPL, CHP1, MECOM, RIC8B, CTNNA2, TRAPPC9, FBXL8, MAPK4, ATP6V1G3, KIF26A, ANKFY1, ADD3, KALRN, FGD2, EIF4E3, AHCY, GRAP, B9D1, SOX2, MAPKAPK3, CTPS2, DENND2A, ARFGEF1, PEX5L, CMPK1, ADA, RRAGC, RASAL2, PDE6D, DOCK1, …	778	3315	18224	1.14471	1	0.607954	40.6838
GOTERM_CC_DIRECT	GO:0016020~membrane	113	13.7973	0.0247877	CAPZA2, UTRN, XRCC6, ITPKB, SYT7, IFT122, RNF141, DAB1, RAD21, ATG5, GBF1, TIAM2, SPRED2, PARD3B, RPN2, DNAJC3, ATRNL1, DARS, MDGA1, HNRNPA2B1, HTR4, PTPRT, PCLO, TACC1, PKD2L1, NVL, F5, KCNT2, ASCC3, ARL8B, FILIP1L, ANKFY1, ADD3, SUCO, ME2, B9D1, ITGA11, SORCS1, PRRC2C, ADA, SORCS2, SORCS3, DOCK1, HNRNPK, STX17, GSTK1, ENTPD1, SLC30A7, MKI67, SPTBN5, REEP1, ITGA4, HGF, SLCO2B1, ATAD1, ATF6, NOTC…	778	2200	18224	1.20315	0.999995	0.535652	30.2547
GOTERM_MF_DIRECT	GO:0005524~ATP binding	88	10.7448	0.00266203	KIF23, ABCF2, DPH6, XRCC6, INO80, ITPKB, CAMKK1, ACVR1C, TPK1, AKT1, ACTR2, ATP8B1, TYRO3, MAGI1, SGK3, DARS, SUCLG2, CDK8, NAV3, ALK, NME7, CLPX, NVL, MAST2, KCNT2, BAZ1B, RFC2, ASCC3, ADK, MAPK4, ROR1, KIF26A, NEK7, KALRN, PGS1, ACTR3B, GLUD1, CAMK2G, MAPKAPK3, STK17B, CTPS2, DNAH7, ITM2B, CMPK1, IGF1R, GPHN, CHD7, CHD1L, ACSL1, TTBK2, STK40, SYN3, CHD2, YES1, ENTPD1, RTCA, CHD4, ITK, GUCY2F, A…	732	1495	16881	1.35746	0.899514	0.683004	4.0476
GOTERM_CC_DIRECT	GO:0005887~integral component of plasma membrane	75	9.15751	0.0386783	SLC8A3, MCHR2, NRG3, GRIK1, GABRB3, GRIK2, GRIK3, SLC16A12, GLRA2, JAG2, PLPPR4, PLPPR5, TSPAN7, CNGB1, ENPEP, SLC7A6, GPC4, TNFRSF11B, GPC3, ST3GAL5, GRID2, ATP8B1, CSF3R, TYRO3, GPR176, KCND2, PTPRF, PTPRG, NRXN3, PTPRN2, NPBWR2, HTR4, ALK, SLC7A11, CNGA2, GABRR1, GRM8, GRM7, KCNH6, ROR1, GPR12, SLC39A10, TRHR, MME, GPR1, IGF1R, GP1BB, GRPR, PKD1, ENTPD1, CD28, PTPRC, GUCY2F, TRPC4, FLT1, LTK, …	778	1415	18224	1.24156	1	0.61881	43.2358
GOTERM_BP_DIRECT	GO:0045944~positive regulation of transcription from RNA polymerase II promoter	62	7.57021	0.00279284	ZNF292, LMO1, EZH1, XRCC6, ARID4B, MITF, PRRX1, TP63, INO80, PAX2, SKAP1, ZIC3, CITED2, AKT1, S1PR1, RAD21, MYB, SATB2, CTBP2, BARHL2, MLXIPL, CDK8, LDB2, GTF2H1, NCOA1, MTF1, SERPINF2, SOX2, NR3C1, ADCYAP1, CHD7, HNRNPK, POU2F3, AUTS2, PKD1, ZC3H12A, KDM3A, AGRN, YES1, CD28, BMP4, ASXL2, TAF4, RFX4, ESRRB, ATAD2, IGF1, TBX1, LMX1A, HGF, FOXP1, CTR9, ATF6, NOTCH1, RPS6KA1, SMARCC1, MAPK14, GSK3B,…	728	981	16792	1.45779	0.999742	0.528131	4.90308
GOTERM_BP_DIRECT	GO:0007165~signal transduction	62	7.57021	0.0678961	GABRB3, TOLLIP, PLPPR4, PLPPR5, ITPKB, CD2AP, CXCL12, AKT1, ARHGAP22, MKLN1, TNFRSF11B, CSF3R, UNC5D, AGAP3, TYRO3, MAGI2, NRXN3, TLE3, MTA1, PTPRT, ALK, ARHGAP31, TXNRD1, MAPRE2, ICOSLG, KALRN, SPOCK2, MAPKAPK3, CTNND2, SPOCK1, NR3C1, SUFU, STARD13, RASAL2, SMOC2, IGF1R, DOCK1, RGS12, HNRNPK, SMOC1, SOS1, AGRN, INPP5B, DTNA, ITK, LTK, SMAD5, IGF1, RAPH1, APPL2, ITPR1, ATF6, TENM4, LYVE1, PKP1, R…	728	1161	16792	1.23177	1	0.944129	71.7448
GOTERM_MF_DIRECT	GO:0008270~zinc ion binding	61	7.44811	0.0929328	LMO1, RNPEPL1, UTRN, ENPEP, MYLIP, JADE2, RNF141, HIF1AN, BRPF3, NEURL1B, ZFYVE1, MICAL2, RXRG, MTA1, CPXM2, HERC2, ZDBF2, ADAMTS9, BAZ1B, DNAJC24, SIAH1, USP22, ADAMTS2, DPF3, ZMYND11, ADAMTS13, KMT2C, MME, ZCRB1, NR3C1, MYT1, DIDO1, LIN28B, ADA, TTC3, GCH1, RNF125, SCAF11, DTNB, SLC30A8, LHX9, CHD4, DTNA, LRSAM1, ESRRB, RYBP, RUFY1, PDZRN4, PDZRN3, TRIM24, LMX1A, SHANK3, SF3A3, PRICKLE1, PRICKL…	732	1169	16881	1.20338	1	0.839232	77.951
GOTERM_CC_DIRECT	GO:0005794~Golgi apparatus	47	5.73871	0.0701217	FGD2, SYT1, FUT9, DUSP10, ITM2B, PAX2, ARFGEF1, SLC35A3, GLT8D2, ST3GAL3, GBF1, MACF1, ST3GAL5, EVI5, ST3GAL6, ATP8B1, MANEA, BHLHE40, SLC30A8, SAR1B, JAKMIP2, YES1, INPP5B, KLHL20, SLC30A7, LARGE1, B4GALT3, STC2, MAN1A2, PPHLN1, OSBPL9, MDGA1, CASC4, NLGN1, MECOM, KDR, ATF6, KCNJ6, CXCL14, ASCC3, XPR1, IPO5, ATP6V0A1, CAND1, JAM3, DNM1, ATP8A1	778	863	18224	1.27571	1	0.617428	64.7836
GOTERM_MF_DIRECT	GO:0005509~calcium ion binding	43	5.25031	0.0286663	SYT1, PGS1, ME2, ADAMTS13, SPOCK2, NELL1, PAMR1, JAG2, FSTL4, SPOCK1, CDH2, SYT7, DNAH7, EDEM1, GCH1, SMOC2, DYSF, MACF1, SMOC1, FAT2, ACAN, FBN3, CALN1, AGRN, THBS2, MATN3, MAN1A2, SCUBE2, CHP1, PCDH15, PCLO, PKD2L1, ITPR1, PKD2L2, NOTCH2, NOTCH1, HSP90B1, GRM7, RYR3, CACNA1E, SYTL2, SYT16, PLA2G4B	732	717	16881	1.38305	1	0.63317	36.2905
GOTERM_BP_DIRECT	GO:0043547~positive regulation of GTPase activity	41	5.00611	0.00155816	FGD2, CAMK2G, DENND2A, ARFGEF1, ADCYAP1, STXBP5L, STARD13, RASAL2, MCF2L2, ARHGAP22, DOCK1, S1PR1, RGS12, GBF1, TIAM2, SOS1, RAPGEF6, ANGPT1, AGRN, INPP5B, AGAP3, VAV3, SPTBN5, KL, ARHGEF6, HERC2, ARHGAP29, RIC8B, DENND1B, ARHGAP31, RGS2, FNBP1L, SBF2, RGS4, GSK3B, RGS6, JAK1, ST5, EPS8L2, GFRA2, KALRN	728	565	16792	1.67381	0.990012	0.535935	2.76417
GOTERM_CC_DIRECT	GO:0030054~cell junction	40	4.884	3.53753e-05	SLC8A3, SYT1, GABRB3, GRIK1, GRIK2, GRIK3, GLRA2, UTRN, SYT7, ADA, GPHN, RGS12, CXCR4, SYN3, GRID2, AGRN, SAMD4A, DTNA, LRFN2, GABRG1, GABRA2, KCND2, CTBP2, MAGI1, EPB41, GABRA3, PTPRN2, NLGN1, IGSF9B, PCLO, SHANK3, ATAD1, KDR, SLC17A5, GABRR1, DACT1, GRIA1, SIPA1L1, KCTD16, GAP43	778	459	18224	2.04132	0.0171501	0.0171501	0.0507705
GOTERM_BP_DIRECT	GO:0000122~negative regulation of transcription from RNA polymerase II promoter	40	4.884	0.084816	ZMYND11, TSHZ2, HMX1, LMO1, BACH2, MITF, SOX2, MAEL, PRRX1, CHCHD3, TP63, SUFU, CITED2, PRDM13, TCERG1, BHLHE40, NEDD4L, MYB, CRY1, CHD4, BMP4, ZNF281, SATB1, TCF7, SATB2, CTBP2, SOX14, HNRNPA2B1, MLXIPL, RYBP, ARID1A, SMYD2, FOXP1, CTR9, NOTCH1, DACT1, ETS2, PHF21A, HDAC9, TBX18	728	720	16792	1.28144	1	0.957335	79.6725
GOTERM_BP_DIRECT	GO:0007155~cell adhesion	37	4.5177	0.000432685	CTNNAL1, NRP2, OPCML, IGFBP7, ITGA11, CTNND2, ITGB5, SPOCK1, CDH2, CXCL12, VCL, S1PR1, GP1BB, TGFBI, ACAN, CSF3R, COL12A1, SPON2, ENTPD1, THBS2, TYRO3, PTPRF, MAGI1, CNTN6, NLGN1, PTPRT, ITGA4, TINAG, CTNNA2, LYVE1, COL19A1, PKP1, FREM2, LSAMP, CNTN4, RELN, ABL2	728	459	16792	1.85935	0.721525	0.472293	0.774933
GOTERM_CC_DIRECT	GO:0000139~Golgi membrane	35	4.2735	0.0476997	FUT9, NDST2, CNGB1, ITM2B, ARFGEF1, SLC35A3, RNF125, AP1S3, ST3GAL3, GBF1, ST3GAL5, ST3GAL6, CHST11, MANEA, PKD1, GALNT18, CHST15, GALNT11, B4GALT4, LARGE1, B4GALT3, MAN1A2, HACE1, CHP1, CNGA2, ATF6, NOTCH2, NOTCH1, F5, TRAPPC9, GRIA1, CHST9, GALNT9, ATP7B, ATP8A1	778	591	18224	1.38722	1	0.615569	50.4217
GOTERM_CC_DIRECT	GO:0005856~cytoskeleton	34	4.1514	5.77999e-05	SGCZ, FGD2, SEPT5, CTNNAL1, UTRN, CALCOCO2, MYLIP, KLHL3, VCL, GPHN, FRMD5, PDE6D, MACF1, FRMD7, ZC3H12A, UBXN11, EPB41, BAIAP2L1, PTPN4, FRMPD2, FRMPD4, PLEKHH1, RAPH1, PCLO, SLC7A11, UACA, FNBP1L, DNAJC24, SIPA1L1, FRMD4A, FRMD4B, SNTG1, JAK1, ADD3	778	371	18224	2.14669	0.0278692	0.0140331	0.0829418
GOTERM_BP_DIRECT	GO:0045893~positive regulation of transcription, DNA-templated	33	4.0293	0.0250338	XRCC6, MITF, SOX2, TP63, NFYB, PAX2, SKAP1, ZIC3, CITED2, NPAS3, SMARCD3, KDM3A, ATOH8, MYB, BMP4, ZNF281, TAF4, SMAD5, MLXIPL, IGF1, ATAD2, TBX1, ARID1A, TRIM24, MECOM, TRERF1, NOTCH1, NCOA1, SMARCC1, ETS2, THRAP3, USP22, KAT6B	728	515	16792	1.47801	1	0.803692	36.6015
GOTERM_BP_DIRECT	GO:0045892~negative regulation of transcription, DNA-templated	30	3.663	0.06507	HMX1, XRCC6, MAEL, TP63, PAX2, CITED2, ATP8B1, PASD1, BHLHE40, ATOH8, MYB, CRY1, LHX9, BMP4, ZNF281, CTBP2, ZBTB21, SOX14, KCTD1, MLXIPL, SMYD1, TRIM24, MECOM, FOXP1, NOTCH1, PRICKLE1, USP47, HDAC9, KAT6B, ZNF438	728	499	16792	1.38673	1	0.943894	70.1646
GOTERM_BP_DIRECT	GO:0008283~cell proliferation	29	3.5409	0.00262678	ZMYND11, ELN, DPH1, ENPEP, CITED2, AKT1, GPC4, FAM83B, EVI5, TGFBI, GRPR, ENTPD5, LHX9, LTK, PDS5B, MKI67, DLGAP5, IGF1, TBX1, ALK, APPL2, CDC27, TACC1, TACC2, ASCC3, TXNRD1, MAPRE2, PDZK1, ADRA1D	728	366	16792	1.82763	0.999578	0.540204	4.61802
GOTERM_BP_DIRECT	GO:0043066~negative regulation of apoptotic process	28	3.4188	0.0596349	MAEL, TP63, PAX2, CITED2, AKT1, IGF1R, HNRNPK, STK40, CHST11, ANGPT1, DNAJC3, KLHL20, BMP4, CFLAR, ACTC1, LTK, RXFP2, IGF1, ALMS1, KDR, NOTCH2, AMIGO2, HSP90B1, DUSP1, RPS6KA1, GSK3B, USP47, APBB2	728	455	16792	1.41944	1	0.933526	66.8881
GOTERM_BP_DIRECT	GO:0030154~cell differentiation	28	3.4188	0.0704802	CAMK2G, NELL1, JAG2, MAEL, ILDR2, MYT1, ZIC3, CITED2, ACVR1C, AKT1, BZW2, ARHGAP22, SMOC1, ZC3H12A, ANGPT1, ATOH8, YES1, FLT1, INSC, CDC5L, MECOM, BOLL, NOTCH1, COL19A1, ETS2, TXNRD3, JAK1, CAND1	728	462	16792	1.39794	1	0.945934	73.1202
GOTERM_MF_DIRECT	GO:0003682~chromatin binding	27	3.2967	0.020374	ZMYND11, TSHZ2, EZH1, TP63, CITED2, PRDM13, TOP1, CHD7, RAD21, SMARCD3, AUTS2, ZC3H12A, SATB1, SATB2, CTBP2, RFX4, SOX14, ADNP, MTA1, ATAD2, TRIM24, FOXP1, GTF2H1, NCOA1, BAZ1B, SMARCC1, PHF21A	732	391	16881	1.59248	1	0.553597	27.3175
GOTERM_BP_DIRECT	GO:0007399~nervous system development	24	2.9304	0.00346215	DPF3, FUT9, GRIK1, SOX14, NELL1, CAMK2G, NLGN1, SPOCK1, MYLIP, INSC, IGSF9B, MYT1, ITM2B, BZW2, NOTCH2, SMARCC1, LSAMP, ZC3H12A, CNTN4, SIAH1, ATOH8, TMEM41B, GFRA2, KALRN	728	287	16792	1.92886	0.999964	0.545279	6.04391
GOTERM_CC_DIRECT	GO:0030425~dendrite	24	2.9304	0.0173083	GLRX3, GABRA2, MAGI2, GRIK3, NLGN1, ADNP, CTNND2, MME, TP63, FZD3, IGSF9B, GPHN, EPHA7, RGS12, PENK, GRIA1, GRM7, SNAP47, RELN, SEMA3A, SAMD4A, KLHL20, HTR2A, KIRREL3	778	335	18224	1.67815	0.999804	0.456566	22.1699
GOTERM_CC_DIRECT	GO:0045211~postsynaptic membrane	23	2.8083	0.000103062	GABRG1, GABRA2, KCND2, GABRB3, GRIK1, GABRA3, GRIK2, GRIK3, UTRN, GLRA2, NLGN1, IGSF9B, ATAD1, SHANK3, EPHA7, GPHN, GABRR1, GRIA1, SIPA1L1, GRM7, GRID2, KCTD16, LRFN2	778	211	18224	2.55334	0.0491507	0.0166596	0.147847
GOTERM_MF_DIRECT	GO:0005096~GTPase activator activity	23	2.8083	0.00508951	VAV3, ARHGEF6, ARHGAP29, RIC8B, ARFGEF1, STXBP5L, STARD13, RASAL2, ARHGAP22, RALGAPA2, ARHGAP31, DOCK1, RGS12, TIAM2, RGS2, EVI5, RGS4, SOS1, SIPA1L1, RGS6, INPP5B, AGAP3, KALRN	732	279	16881	1.90113	0.987702	0.519563	7.60446
GOTERM_BP_DIRECT	GO:0007268~chemical synaptic transmission	22	2.6862	0.00179622	GJD2, GABRG1, SYT1, GPR176, KCND2, GRIK1, PTPRF, GRIK2, NPBWR2, HTR4, GPR1, GABRR1, PENK, NPTX2, GRIA1, GRM7, CACNA1G, CACNA1E, AGRN, LRFN2, HTR2A, DTNA	728	240	16792	2.11438	0.995062	0.531719	3.18008
GOTERM_CC_DIRECT	GO:0005578~proteinaceous extracellular matrix	22	2.6862	0.00555145	BMP4, MATN3, WNT16, ADAMTS13, PTPRZ1, SPOCK2, ELN, CILP, SPOCK1, GPC4, SMOC2, ADAMTS9, TNFRSF11B, GPC3, COL19A1, SMOC1, TGFBI, ACAN, RELN, FBN3, SPON2, ADAMTS2	778	268	18224	1.92288	0.934271	0.261009	7.68053
GOTERM_MF_DIRECT	GO:0004842~ubiquitin-protein transferase activity	22	2.6862	0.0496991	LRSAM1, HECW2, BACH2, HACE1, PDZRN4, PDZRN3, HERC2, MYLIP, TRIM24, KLHL3, ASB15, TTC3, UBE2E3, RNF141, FBXL8, KLHL15, KLHL14, SIAH1, NEDD4L, RNF19B, KLHL20, KLHL32	732	329	16881	1.5421	1	0.757676	54.623
GOTERM_CC_DIRECT	GO:0014069~postsynaptic density	21	2.5641	0.000118916	MAGI2, GRIK2, CAMK2G, NLGN1, SPOCK1, IGSF9B, PCLO, SHANK3, ITPR1, SORCS3, CTNNA2, DAB1, GRIA1, GSK3B, SOS1, SYN3, SIPA1L1, MAP4, ADD3, GAP43, KALRN	778	184	18224	2.67341	0.0564947	0.0144332	0.170573
GOTERM_CC_DIRECT	GO:0043025~neuronal cell body	21	2.5641	0.0510944	GABRA2, KCND2, PTPRF, MYO1D, ADNP, FZD3, IGSF9B, KCNK2, PMM1, ADA, EPHA7, DAB1, PENK, FRMD7, GRIA1, GSK3B, SOS1, KLHL14, SNAP47, PTBP2, HTR2A	778	315	18224	1.56161	1	0.627079	52.8993
GOTERM_CC_DIRECT	GO:0030424~axon	20	2.442	0.00314926	NRP2, DCC, IRX3, GABRA2, GRIK3, MYO1D, ADNP, MME, FZD3, DOCK7, CTNNA2, EIF4G2, GRM7, CNTN4, SEMA3A, KLHL20, GAP43, HTR2A, KIRREL3, DTNA	778	222	18224	2.11029	0.786137	0.226686	4.42703
GOTERM_MF_DIRECT	GO:0003779~actin binding	20	2.442	0.0338625	FMNL2, EPB41, SPTBN5, ACTR3B, BAIAP2L1, MICAL2, CAPZA2, UTRN, INO80, KLHL3, SYNPO2L, SHANK3, VCL, MACF1, CXCR4, SNTG1, PPP1R42, ADD3, EPS8L2, KLHL20	732	278	16881	1.6591	1	0.680858	41.3733
GOTERM_BP_DIRECT	GO:0034220~ion transmembrane transport	19	2.3199	0.00457673	GABRA2, GABRB3, SGK3, GRIK1, GABRA3, GRIK2, GRIK3, ASIC5, GLRA2, GABRR1, GRIA1, RYR3, ATP8B1, GRID2, ATP6V0A1, NEDD4L, ATP6V1G3, ATP7B, ATP8A1	728	210	16792	2.08692	0.999999	0.620123	7.91508
GOTERM_BP_DIRECT	GO:0007411~axon guidance	18	2.1978	0.000539004	NRP2, DCC, SPTBN5, NRXN3, NFASC, LMX1A, CXCL12, DRGX, SOS1, SEMA3C, RELN, CNTN4, SIAH1, UNC5D, SEMA3A, KIF26A, SPON2, APBB2	728	159	16792	2.61124	0.796614	0.411914	0.96448
GOTERM_MF_DIRECT	GO:0005516~calmodulin binding	18	2.1978	0.00355825	SLC8A3, NDUFAF4, SYT1, EPB41, CAMK2G, MYO1D, MAPKAPK3, ITPKB, SYT7, CAMKK1, CNGA2, RGS2, CAMSAP2, RGS4, RYR3, ADD3, ASPM, GAP43	732	189	16881	2.19633	0.953703	0.536139	5.37545
GOTERM_CC_DIRECT	GO:0045202~synapse	17	2.0757	0.00471743	GABRA2, MAGI2, GABRB3, NLGN1, MME, PCDH15, CDH2, PCLO, DACT1, RGS12, HRH4, GRID2, DTNB, AGRN, APBB2, SAMD4A, DTNA	778	181	18224	2.20006	0.900965	0.281311	6.56281
GOTERM_MF_DIRECT	GO:0003713~transcription coactivator activity	17	2.0757	0.0734229	TAF4, CTBP2, ESRRB, SAMD11, PRRX1, MTA1, ARID1A, TRIM24, CITED2, ATF6, NCOA1, TCERG1, MTF1, SMARCD3, SMARCC1, THRAP3, USP22	732	248	16881	1.58083	1	0.806671	69.3347
GOTERM_BP_DIRECT	GO:0030198~extracellular matrix organization	16	1.9536	0.0235405	MATN3, SPOCK2, ELN, ITGA11, ITGB5, ITGA4, KDR, SMOC2, TNFRSF11B, COL19A1, TGFBI, ACAN, AGRN, APBB2, JAM3, MFAP5	728	196	16792	1.88293	1	0.835421	34.8331
GOTERM_MF_DIRECT	GO:0032403~protein complex binding	15	1.8315	0.0643595	NDUFA4, CFLAR, TUB, PTPRF, SLF2, NFYB, NR3C1, CD2AP, SKAP1, NCOA1, RPAIN, KAT6B, PDZK1, DNM1, HTR2A	732	206	16881	1.67923	1	0.796661	64.3406
GOTERM_CC_DIRECT	GO:0015629~actin cytoskeleton	15	1.8315	0.0838158	BAIAP2L1, CAPZA2, ACACA, STK17B, DENND2A, CD2AP, SYNPO2L, VCL, CTNNA2, ACTR2, MSRA, TCERG1, ABL2, KLHL20, KALRN	778	218	18224	1.61175	1	0.647974	71.5391
GOTERM_BP_DIRECT	GO:0007049~cell cycle	15	1.8315	0.0893916	ZMYND11, JAG2, HACE1, TP63, APPL2, TACC1, RPS6KA1, EVI5, RGS2, MAPK4, CHTF18, SIAH1, ARL8B, USP22, PARD3B	728	217	16792	1.59442	1	0.959905	81.4238
GOTERM_CC_DIRECT	GO:0005815~microtubule organizing center	14	1.7094	0.0139684	SUCLG2, DLGAP5, NR3C1, PAX2, TACC1, FRY, TACC2, CCDC141, TUBGCP3, DAB1, EVI5, YES1, PPP1R42, NEK7	778	153	18224	2.14339	0.998971	0.436297	18.2853
GOTERM_BP_DIRECT	GO:0042787~protein ubiquitination involved in ubiquitin-dependent protein catabolic process	14	1.7094	0.0156393	HECW2, ABTB2, HACE1, MYLIP, HERC2, KLHL3, CDC27, KLHL15, SIAH3, SIAH1, NEDD4L, RNF19B, KLHL20, KLHL32	728	153	16792	2.11061	1	0.799238	24.6743
GOTERM_MF_DIRECT	GO:0008022~protein C-terminus binding	14	1.7094	0.0531733	SASH1, SYT1, MKI67, MAGI1, XRCC6, PRRC2C, CD2AP, SHANK3, PPP2CA, PEX16, SNTG1, DGKZ, SIAH1, DNM1	732	182	16881	1.77396	1	0.76003	57.1273
GOTERM_CC_DIRECT	GO:0005788~endoplasmic reticulum lumen	14	1.7094	0.0677754	PACS2, COL23A1, ADAMTS13, PTPRN2, ERP44, HSP90B1, COL19A1, F5, GBF1, TXNDC16, P4HA1, COL12A1, DNAJC3, UGGT2	778	192	18224	1.70801	1	0.635553	63.4862
GOTERM_BP_DIRECT	GO:0006338~chromatin remodeling	13	1.5873	0.000319741	SATB1, SATB2, TP63, INO80, ARID1A, SMYD1, MSL3, TOP1, CHD7, CHD1L, SMARCD3, SMARCC1, MYB	728	86	16792	3.48671	0.611191	0.611191	0.573202
GOTERM_BP_DIRECT	GO:0007169~transmembrane receptor protein tyrosine kinase signaling pathway	13	1.5873	0.000881502	ITK, IGF1R, LTK, FLT1, PTPRG, ROR1, JAK1, PTPRT, YES1, ALK, ABL2, GFRA2, KDR	728	96	16792	3.12351	0.926105	0.47862	1.57277
GOTERM_BP_DIRECT	GO:0007409~axonogenesis	13	1.5873	0.00105977	DCC, NOTCH1, SLITRK4, PTPRZ1, GSK3B, LRRN1, PLPPR4, NTNG1, CNTN4, DOCK7, PAX2, LRFN2, CTNNA2	728	98	16792	3.05977	0.956379	0.46551	1.88797
GOTERM_BP_DIRECT	GO:0001764~neuron migration	13	1.5873	0.00193527	DCC, SATB2, MDGA1, BARHL2, RELN, FZD3, SPOCK1, SEMA3A, APBB2, CXCL12, ASPM, KIRREL3, DRGX	728	105	16792	2.85578	0.996728	0.510951	3.42224
GOTERM_MF_DIRECT	GO:0004713~protein tyrosine kinase activity	13	1.5873	0.0128099	IGF1R, TYRO3, EPHA7, LTK, EPHA6, FLT1, BAZ1B, JAK1, TRIM24, YES1, ALK, ABL2, KDR	732	133	16881	2.25413	0.999985	0.460662	18.114
GOTERM_CC_DIRECT	GO:0043235~receptor complex	13	1.5873	0.00808062	FLT1, PTPRN2, GPR63, NT5DC3, ITGB5, PEX5L, PKD2L1, IGF1R, NOTCH2, NOTCH1, GRM7, ROR1, KCTD16	778	127	18224	2.39775	0.981079	0.302798	10.9945
GOTERM_BP_DIRECT	GO:0007605~sensory perception of sound	13	1.5873	0.0127894	TUB, CHD7, GABRB3, TMIE, GRM7, ATP8B1, SOBP, ALMS1, LRIG1, PCDH15, TBX1, WDR1, DNM1	728	133	16792	2.25456	1	0.781495	20.6564
GOTERM_MF_DIRECT	GO:0005085~guanyl-nucleotide exchange factor activity	13	1.5873	0.0051015	FGD2, VAV3, ARHGEF6, DOCK7, HERC2, RIC8B, ARFGEF1, DOCK1, TIAM2, GBF1, SOS1, RAPGEF6, KALRN	732	118	16881	2.54067	0.98783	0.467313	7.62172
GOTERM_BP_DIRECT	GO:0051056~regulation of small GTPase mediated signal transduction	13	1.5873	0.0135143	FGD2, VAV3, ARHGEF6, ARHGAP29, STARD13, ARHGAP31, RALGAPA2, ARHGAP22, TIAM2, SIPA1L1, SOS1, INPP5B, KALRN	728	134	16792	2.23774	1	0.774321	21.6971
GOTERM_BP_DIRECT	GO:0001501~skeletal system development	13	1.5873	0.0158775	MATN3, TCOF1, JAG2, IGF1, TP63, SUFU, TNFRSF11B, CHD7, COL19A1, ETS2, ACAN, GDF10, COL12A1	728	137	16792	2.18874	1	0.793189	25.0013
GOTERM_BP_DIRECT	GO:0006486~protein glycosylation	12	1.4652	0.00983719	ST3GAL3, B4GALT3, FUT9, ST3GAL5, ST3GAL6, SRD5A3, GALNT18, UGGT2, GALNT11, GALNT9, B4GALT4, LARGE1	728	113	16792	2.44948	1	0.784974	16.2812
GOTERM_BP_DIRECT	GO:0006470~protein dephosphorylation	12	1.4652	0.0208643	PTPRC, PTPRZ1, PPM1H, PPP2CA, CAMK2G, DLGAP5, PTPRN2, PTPN4, DUSP10, PTPRT, LHPP, PTPN12	728	126	16792	2.19676	1	0.822741	31.5468
GOTERM_BP_DIRECT	GO:0018108~peptidyl-tyrosine phosphorylation	12	1.4652	0.0686528	TYRO3, EPHA7, LTK, EPHA6, FLT1, BAZ1B, ROR1, RELN, TRIM24, ALK, ABL2, KDR	728	153	16792	1.80909	1	0.943756	72.1543
GOTERM_CC_DIRECT	GO:0030027~lamellipodium	12	1.4652	0.0809074	FGD2, ARHGAP31, ACTC1, DYSF, TIAM2, ARHGEF6, DGKZ, DPYSL3, CDH2, APBB2, RAPH1, CTNNA2	778	160	18224	1.75681	1	0.652798	70.2142
GOTERM_BP_DIRECT	GO:0007010~cytoskeleton organization	12	1.4652	0.0907094	FGD2, FMNL2, DOCK1, MAST2, MACF1, MICAL2, AGRN, ADD3, CD2AP, PCLO, KLHL20, CTNNA2	728	161	16792	1.7192	1	0.960391	81.9012
GOTERM_BP_DIRECT	GO:0035335~peptidyl-tyrosine dephosphorylation	11	1.3431	0.0105635	PTPRC, MTMR14, DUSP1, PTPRF, PTPRZ1, PTPRG, PTPRN2, PTPN4, DUSP10, PTPRT, PTPN12	728	99	16792	2.56288	1	0.775492	17.3783
GOTERM_MF_DIRECT	GO:0004725~protein tyrosine phosphatase activity	11	1.3431	0.0113132	PTPRC, MTMR14, DUSP1, PTPRF, PTPRZ1, PTPRG, PTPRN2, PTPN4, DUSP10, PTPRT, PTPN12	732	100	16881	2.53676	0.999945	0.479955	16.1684
GOTERM_BP_DIRECT	GO:0007218~neuropeptide signaling pathway	11	1.3431	0.0120687	MCHR2, PENK, NMUR2, GLRA2, NPBWR2, SORCS1, SCG5, GPR1, SORCS2, ADCYAP1, SORCS3	728	101	16792	2.51213	1	0.775639	19.6087
GOTERM_CC_DIRECT	GO:0015630~microtubule cytoskeleton	11	1.3431	0.0683289	AKT1, MAST2, PPP2CA, LYST, CHP1, MAP4, MAPRE2, PPP1R42, MAP7D2, TACC1, TACC2	778	137	18224	1.88077	1	0.62799	63.7962
GOTERM_MF_DIRECT	GO:0017124~SH3 domain binding	10	1.221	0.0733466	ARHGAP31, CTTNBP2, DOCK1, SOS1, SH3BGRL2, DPYSL3, SKAP1, CD2AP, SHANK3, PTPN12	732	119	16881	1.93794	1	0.81431	69.2955
GOTERM_MF_DIRECT	GO:0030165~PDZ domain binding	10	1.221	0.0119914	GRIA1, GRIK2, GRM7, GRID2, EXOC4, NLGN1, FZD3, ARHGAP29, PDZK1, DTNA	732	86	16881	2.68157	0.99997	0.477925	17.0554
GOTERM_MF_DIRECT	GO:0008013~beta-catenin binding	10	1.221	0.00889274	TRPC4, TCF7, DACT1, GSK3B, CTNND2, PTPRT, CDH2, CD2AP, SUFU, VCL	732	82	16881	2.81238	0.999547	0.423043	12.9301
GOTERM_BP_DIRECT	GO:0070588~calcium ion transmembrane transport	10	1.221	0.0732711	SLC8A3, TRPC4, GRM7, RYR3, CACNA1G, PKD1, CACNA1H, CACNA1E, PKD2L1, PKD2L2	728	119	16792	1.93831	1	0.950068	74.5346
GOTERM_MF_DIRECT	GO:0005089~Rho guanyl-nucleotide exchange factor activity	10	1.221	0.00591992	MCF2L2, PLEKHG4, FGD2, DOCK1, VAV3, TIAM2, ARHGEF6, SOS1, EPS8L2, KALRN	732	77	16881	2.995	0.994013	0.400592	8.79264
GOTERM_CC_DIRECT	GO:0005938~cell cortex	10	1.221	0.0800165	SEPT5, GLRX3, CTTNBP2, MKLN1, FNBP1L, GRM7, INSC, RIC8B, ADD3, FRY	778	123	18224	1.9044	1	0.658095	69.7971
GOTERM_MF_DIRECT	GO:0016757~transferase activity, transferring glycosyl groups	9	1.0989	0.00460574	GLT8D2, B4GALT3, GALNT18, RPN2, GTDC1, GALNT11, GALNT9, B4GALT4, LARGE1	732	61	16881	3.40251	0.981302	0.548809	6.90562
GOTERM_BP_DIRECT	GO:0035023~regulation of Rho protein signal transduction	9	1.0989	0.0237587	MCF2L2, PLEKHG4, FGD2, VAV3, TIAM2, ARHGEF6, SOS1, EPS8L2, KALRN	728	81	16792	2.56288	1	0.823149	35.0943
GOTERM_BP_DIRECT	GO:0007160~cell-matrix adhesion	9	1.0989	0.0410301	MKLN1, LYVE1, ADAMTS13, ITGA11, PKD1, ITGB5, ITGA4, JAM3, VCL	728	90	16792	2.30659	1	0.890299	52.9098
GOTERM_CC_DIRECT	GO:0008021~synaptic vesicle	9	1.0989	0.042505	SEPT5, CTTNBP2, SYT1, WDR7, GRIA1, SYN3, MME, SYT7, DNM1	778	92	18224	2.29149	1	0.602858	46.3947
GOTERM_CC_DIRECT	GO:0043197~dendritic spine	9	1.0989	0.0636153	SLC8A3, CTTNBP2, KCND2, GRIA1, SIPA1L1, GRID2, NLGN1, FRMPD4, SHANK3	778	100	18224	2.10817	1	0.64542	61.0761
GOTERM_CC_DIRECT	GO:0005623~cell	9	1.0989	0.0636153	MEI1, TXNDC16, RYR3, TXNRD3, ATP6V0A1, TXNRD1, SLC30A8, GPR12, VCL	778	100	18224	2.10817	1	0.64542	61.0761
GOTERM_BP_DIRECT	GO:0006464~cellular protein modification process	9	1.0989	0.0851687	AKT1, MSRA, ST3GAL6, RPN2, USP25, YES1, ABL2, ATG3, RIMKLB	728	105	16792	1.97708	1	0.956299	79.8128
GOTERM_BP_DIRECT	GO:0010595~positive regulation of endothelial cell migration	8	0.976801	0.0033993	NRP2, BMP4, SASH1, ZC3H12A, ANGPT1, ATOH8, FOXP1, KDR	728	46	16792	4.01147	0.999957	0.567521	5.93735
GOTERM_BP_DIRECT	GO:0045669~positive regulation of osteoblast differentiation	8	0.976801	0.0145986	BMP4, NELL1, SMAD5, NPPC, TP63, IGF1, HGF, SUCO	728	60	16792	3.07546	1	0.788071	23.2299
GOTERM_CC_DIRECT	GO:0043195~terminal bouton	8	0.976801	0.0160198	SEPT5, SYT1, GRIK2, PTPRN2, GRIK3, CNGB1, SYT7, ADCYAP1	778	62	18224	3.02247	0.999628	0.455273	20.6921
GOTERM_BP_DIRECT	GO:0007613~memory	8	0.976801	0.0172704	SLC8A3, LMX1A, KCNK2, ATAD1, SHANK3, HTR2A, KALRN, SORCS3	728	62	16792	2.97625	1	0.789752	26.8867
GOTERM_MF_DIRECT	GO:0001047~core promoter binding	8	0.976801	0.0202906	ZNF281, NOTCH1, TCF7, KANSL1, MTF1, MTA1, KDM3A, CRY1	732	64	16881	2.88268	1	0.568913	27.2215
GOTERM_MF_DIRECT	GO:0019903~protein phosphatase binding	8	0.976801	0.0187475	HSP90B1, MAPK14, STX17, SHOC2, JAK1, CDH2, CDC27, SKAP1	732	63	16881	2.92844	1	0.557665	25.4243
GOTERM_BP_DIRECT	GO:0014068~positive regulation of phosphatidylinositol 3-kinase signaling	8	0.976801	0.0218974	WNT16, FLT1, IGF1, ANGPT1, RELN, HGF, KDR, CD28	728	65	16792	2.83888	1	0.82114	32.8335
GOTERM_BP_DIRECT	GO:0002244~hematopoietic progenitor cell differentiation	8	0.976801	0.0236136	SLC8A3, BMP4, PTPRC, DOCK1, WDR7, PTPRZ1, PRRC2C, CITED2	728	66	16792	2.79587	1	0.828777	34.9208
GOTERM_CC_DIRECT	GO:0042995~cell projection	8	0.976801	0.04047	ACTR2, HNRNPK, PDE6D, MAGI1, ACTR3B, GLRA2, WDR1, PTPN12	778	75	18224	2.49858	1	0.617862	44.7358
GOTERM_BP_DIRECT	GO:0030334~regulation of cell migration	8	0.976801	0.0407452	AKT1, SGK3, CXCR4, JAG2, HACE1, LDB2, DPYSL3, VCL	728	74	16792	2.49361	1	0.892924	52.6576
GOTERM_BP_DIRECT	GO:0001843~neural tube closure	8	0.976801	0.0488287	BMP4, IFT122, PRICKLE1, ARID1A, FZD3, PAX2, SUFU, CITED2	728	77	16792	2.39646	1	0.911457	59.3384
GOTERM_BP_DIRECT	GO:0008286~insulin receptor signaling pathway	8	0.976801	0.0517336	AKT1, IGF1R, KL, BAIAP2L1, SMARCC1, SOS1, ATP6V0A1, ATP6V1G3	728	78	16792	2.36574	1	0.91715	61.5137
GOTERM_CC_DIRECT	GO:0019898~extrinsic component of membrane	8	0.976801	0.0603783	FRMD5, EPB41, PTPN4, WDFY4, RGS6, MYLIP, NBEAL1, GFRA2	778	82	18224	2.28528	1	0.637645	59.0993
GOTERM_BP_DIRECT	GO:0048013~ephrin receptor signaling pathway	8	0.976801	0.078843	ACTR2, EPHA7, VAV3, EPHA6, SIPA1L1, YES1, DNM1, KALRN	728	86	16792	2.14567	1	0.957174	77.1508
GOTERM_MF_DIRECT	GO:0005544~calcium-dependent phospholipid binding	7	0.854701	0.0388264	SYT1, DYSF, SYT16, SYTL2, SYT7, PCLO, PLA2G4B	732	58	16881	2.78328	1	0.70451	45.8723
GOTERM_BP_DIRECT	GO:0008277~regulation of G-protein coupled receptor protein signaling pathway	7	0.854701	0.00620927	RGS12, RGS2, RGS4, RGS6, KCTD16, RIC8B, ADCYAP1	728	39	16792	4.14004	1	0.66119	10.5924
GOTERM_MF_DIRECT	GO:0019902~phosphatase binding	7	0.854701	0.0124755	ELFN2, MAST2, MAGI2, SBF2, CHCHD3, SYTL2, CRY1	732	45	16881	3.58734	0.99998	0.47089	17.683
GOTERM_BP_DIRECT	GO:0042472~inner ear morphogenesis	7	0.854701	0.0241947	CHD7, TMIE, PRRX1, SOBP, TBX1, FZD3, PAX2	728	52	16792	3.10503	1	0.821402	35.6134
GOTERM_MF_DIRECT	GO:0004714~transmembrane receptor protein tyrosine kinase activity	7	0.854701	0.00545482	IGF1R, TYRO3, LTK, FLT1, ROR1, ALK, KDR	732	38	16881	4.24817	0.991039	0.407782	8.12894
GOTERM_BP_DIRECT	GO:0006906~vesicle fusion	7	0.854701	0.0416698	SYT1, VAV3, DYSF, STX17, SYT16, SYTL2, SYT7	728	59	16792	2.73664	1	0.889838	53.4712
GOTERM_CC_DIRECT	GO:0005903~brush border	7	0.854701	0.0420055	DAB1, CAPZA2, MYO1D, MME, ENPEP, ADD3, VCL	778	60	18224	2.73282	1	0.614743	45.9919
GOTERM_BP_DIRECT	GO:0051965~positive regulation of synapse assembly	7	0.854701	0.0510906	AMIGO2, SLITRK4, NRXN3, LRRN1, ADNP, NLGN1, THBS2	728	62	16792	2.60422	1	0.9178	61.0419
GOTERM_CC_DIRECT	GO:0005793~endoplasmic reticulum-Golgi intermediate compartment	7	0.854701	0.0694248	ERP44, GBF1, STX17, STK17B, CHP1, UGGT2, INPP5B	778	68	18224	2.41131	1	0.623694	64.4028
GOTERM_BP_DIRECT	GO:0007265~Ras protein signal transduction	7	0.854701	0.0821057	GRAP, MAPK14, SOS1, RAPGEF6, MAPKAPK3, SHOC2, IGF1	728	70	16792	2.30659	1	0.957722	78.5627
GOTERM_BP_DIRECT	GO:0048010~vascular endothelial growth factor receptor signaling pathway	7	0.854701	0.0911945	NRP2, DOCK1, VAV3, FLT1, MAPK14, MAPKAPK3, KDR	728	72	16792	2.24252	1	0.959641	82.074
GOTERM_BP_DIRECT	GO:0007214~gamma-aminobutyric acid signaling pathway	6	0.732601	0.00213691	GABRG1, PLCL1, GABRA2, GABRR1, GABRA3, HTR4	728	22	16792	6.29071	0.998199	0.504472	3.77237
GOTERM_BP_DIRECT	GO:0050808~synapse organization	6	0.732601	0.0130188	SEMA3E, NFASC, CTNND2, NLGN1, LMX1A, AGRN	728	33	16792	4.19381	1	0.774367	20.9871
GOTERM_BP_DIRECT	GO:0018279~protein N-linked glycosylation via asparagine	6	0.732601	0.0282144	ST3GAL3, ST3GAL5, NUDT14, ST3GAL6, RPN2, UGGT2	728	40	16792	3.45989	1	0.828183	40.2181
GOTERM_BP_DIRECT	GO:0038083~peptidyl-tyrosine autophosphorylation	6	0.732601	0.0282144	ITK, IGF1R, JAK1, YES1, ABL2, KDR	728	40	16792	3.45989	1	0.828183	40.2181
GOTERM_BP_DIRECT	GO:0010977~negative regulation of neuron projection development	6	0.732601	0.0404959	DCC, PTPRG, GSK3B, DPYSL3, SPOCK1, SEMA3A	728	44	16792	3.14535	1	0.900146	52.436
GOTERM_BP_DIRECT	GO:0016575~histone deacetylation	6	0.732601	0.0476801	MSL3, ARID4B, PHF21A, MTA1, HDAC9, CHD4	728	46	16792	3.0086	1	0.909758	58.4467
GOTERM_CC_DIRECT	GO:0034707~chloride channel complex	6	0.732601	0.0567092	GABRG1, GABRA2, GABRR1, GABRB3, GABRA3, GLRA2	778	49	18224	2.86827	1	0.639252	56.7458
GOTERM_CC_DIRECT	GO:0005791~rough endoplasmic reticulum	6	0.732601	0.0652636	STX17, TP63, ZC3H12A, RPN2, SLC7A11, SUCO	778	51	18224	2.75578	1	0.643472	62.0482
GOTERM_BP_DIRECT	GO:0045665~negative regulation of neuron differentiation	6	0.732601	0.0941389	IRX3, SOX2, CNTN4, PBX1, LMX1A, ASPM	728	56	16792	2.47135	1	0.959621	83.0898
GOTERM_BP_DIRECT	GO:0021987~cerebral cortex development	6	0.732601	0.0941389	NCOA1, TRAPPC9, CDH2, ASPM, TACC1, TACC2	728	56	16792	2.47135	1	0.959621	83.0898
GOTERM_BP_DIRECT	GO:0007612~learning	6	0.732601	0.0997249	SLC8A3, NRXN3, ATAD1, SHANK3, ATP8A1, SORCS3	728	57	16792	2.42799	1	0.965719	84.8692
GOTERM_MF_DIRECT	GO:0018024~histone-lysine N-methyltransferase activity	5	0.610501	0.0869386	EZH1, KMT2C, SMYD1, SMYD2, MECOM	732	39	16881	2.9566	1	0.824872	75.581
GOTERM_MF_DIRECT	GO:0004407~histone deacetylase activity	5	0.610501	0.0869386	ARID4B, PHF21A, MTA1, HDAC9, CHD4	732	39	16881	2.9566	1	0.824872	75.581
GOTERM_BP_DIRECT	GO:0048514~blood vessel morphogenesis	5	0.610501	0.00528096	FLT1, SERPINF2, SOS1, TBX1, CDH2	728	17	16792	6.7841	1	0.647517	9.07914
GOTERM_MF_DIRECT	GO:0005230~extracellular ligand-gated ion channel activity	5	0.610501	0.0528007	GABRG1, GABRA2, GABRR1, GABRB3, GABRA3	732	33	16881	3.49416	1	0.768053	56.8651
GOTERM_CC_DIRECT	GO:1902711~GABA-A receptor complex	5	0.610501	0.00621871	GABRG1, GABRA2, GABRR1, GABRB3, GABRA3	778	18	18224	6.50671	0.952662	0.262909	8.5658
GOTERM_BP_DIRECT	GO:0032502~developmental process	5	0.610501	0.00656046	PNPLA7, NPAS3, TP63, RNPC3, PPP2R2D	728	18	16792	6.4072	1	0.660469	11.1586
GOTERM_MF_DIRECT	GO:0019838~growth factor binding	5	0.610501	0.027708	NRP2, FLT1, DUSP1, ACVR1C, KDR	732	27	16881	4.27064	1	0.635499	35.3092
GOTERM_MF_DIRECT	GO:0045499~chemorepellent activity	5	0.610501	0.027708	EPHA7, NRG3, SEMA3E, SEMA3C, SEMA3A	732	27	16881	4.27064	1	0.635499	35.3092
GOTERM_MF_DIRECT	GO:0004890~GABA-A receptor activity	5	0.610501	0.00803552	GABRG1, GABRA2, GABRR1, GABRB3, GABRA3	732	19	16881	6.06881	0.999046	0.414313	11.7554
GOTERM_BP_DIRECT	GO:0097150~neuronal stem cell population maintenance	5	0.610501	0.0115786	NOTCH1, SOX2, PRRX1, CDH2, ASPM	728	21	16792	5.49189	1	0.775925	18.8888
GOTERM_BP_DIRECT	GO:0051966~regulation of synaptic transmission, glutamatergic	5	0.610501	0.0160015	SYT1, GRIK1, GRM8, GRM7, KALRN	728	23	16792	5.01433	1	0.785	25.171
GOTERM_BP_DIRECT	GO:0035924~cellular response to vascular endothelial growth factor stimulus	5	0.610501	0.0160015	AKT1, NOTCH1, FLT1, MAPK14, KDR	728	23	16792	5.01433	1	0.785	25.171
GOTERM_BP_DIRECT	GO:0035235~ionotropic glutamate receptor signaling pathway	5	0.610501	0.0185596	GRIK1, GRIA1, GRIK2, GRIK3, GRID2	728	24	16792	4.8054	1	0.803611	28.5918
GOTERM_BP_DIRECT	GO:0015949~nucleobase-containing small molecule interconversion	5	0.610501	0.0213572	NUDT13, CTPS2, TXNRD1, CMPK1, AK9	728	25	16792	4.61319	1	0.821574	32.1635
GOTERM_BP_DIRECT	GO:0000188~inactivation of MAPK activity	5	0.610501	0.0213572	DUSP1, PPP2CA, RGS4, DUSP10, SPRED2	728	25	16792	4.61319	1	0.821574	32.1635
GOTERM_BP_DIRECT	GO:0048709~oligodendrocyte differentiation	5	0.610501	0.0213572	SLC8A3, TRPC4, NOTCH1, PTPRZ1, DUSP10	728	25	16792	4.61319	1	0.821574	32.1635
GOTERM_BP_DIRECT	GO:0051491~positive regulation of filopodium assembly	5	0.610501	0.0243991	FNBP1L, NLGN1, PLPPR5, DPYSL3, AGRN	728	26	16792	4.43576	1	0.816758	35.8555
GOTERM_BP_DIRECT	GO:0014065~phosphatidylinositol 3-kinase signaling	5	0.610501	0.0276895	IGF1R, TYRO3, LTK, IGF1, HTR2A	728	27	16792	4.27147	1	0.82879	39.635
GOTERM_MF_DIRECT	GO:0005234~extracellular-glutamate-gated ion channel activity	5	0.610501	0.00656528	GRIK1, GRIA1, GRIK2, GRIK3, GRID2	732	18	16881	6.40597	0.996579	0.403201	9.70615
GOTERM_MF_DIRECT	GO:0005112~Notch binding	5	0.610501	0.00656528	NOTCH1, HIF1AN, CNTN6, JAG2, GALNT11	732	18	16881	6.40597	0.996579	0.403201	9.70615
GOTERM_CC_DIRECT	GO:0031226~intrinsic component of plasma membrane	5	0.610501	0.0297532	SLC8A3, S1PR1, KCND2, PTPRZ1, XPR1	778	28	18224	4.18289	1	0.580559	35.1829
GOTERM_BP_DIRECT	GO:0018146~keratan sulfate biosynthetic process	5	0.610501	0.0312316	ST3GAL3, B4GALT3, ST3GAL6, ACAN, B4GALT4	728	28	16792	4.11892	1	0.852341	43.4681
GOTERM_BP_DIRECT	GO:0001662~behavioral fear response	5	0.610501	0.0350277	PENK, GRIK2, GRM7, ADCYAP1, KALRN	728	29	16792	3.97689	1	0.873213	47.3203
GOTERM_BP_DIRECT	GO:0006611~protein export from nucleus	5	0.610501	0.0390791	XPO6, GSK3B, PKD1, CHP1, STRADB	728	30	16792	3.84432	1	0.896122	51.1576
GOTERM_BP_DIRECT	GO:0021915~neural tube development	5	0.610501	0.0390791	NOTCH1, TCF7, DACT1, PKD1, SEMA3C	728	30	16792	3.84432	1	0.896122	51.1576
GOTERM_CC_DIRECT	GO:0043198~dendritic shaft	5	0.610501	0.045769	GRM7, GSK3B, NLGN1, KIRREL3, HTR2A	778	32	18224	3.66003	1	0.615018	48.959
GOTERM_MF_DIRECT	GO:0005001~transmembrane receptor protein tyrosine phosphatase activity	5	0.610501	0.00528488	PTPRC, PTPRF, PTPRZ1, PTPRG, PTPRN2	732	17	16881	6.78279	0.989618	0.435015	7.8853
GOTERM_BP_DIRECT	GO:0050919~negative chemotaxis	5	0.610501	0.0578391	NRP2, EPHA7, SEMA3E, SEMA3C, SEMA3A	728	34	16792	3.39205	1	0.930513	65.7327
GOTERM_BP_DIRECT	GO:0048286~lung alveolus development	5	0.610501	0.0578391	BMP4, TNS3, STK40, MAN1A2, ADA	728	34	16792	3.39205	1	0.930513	65.7327
GOTERM_CC_DIRECT	GO:0000118~histone deacetylase complex	5	0.610501	0.0657308	SATB2, PHF21A, MECOM, HDAC9, TRERF1	778	36	18224	3.25336	1	0.634869	62.3196
GOTERM_BP_DIRECT	GO:0007154~cell communication	5	0.610501	0.0805989	SLC8A3, GJD2, FREM2, SNTG1, GJB5	728	38	16792	3.03499	1	0.956812	77.9212
GOTERM_BP_DIRECT	GO:0060291~long-term synaptic potentiation	5	0.610501	0.0805989	SLC8A3, NLGN1, SNAP47, RELN, SHANK3	728	38	16792	3.03499	1	0.956812	77.9212
GOTERM_BP_DIRECT	GO:0030199~collagen fibril organization	5	0.610501	0.0868881	SERPINF2, P4HA1, ACAN, COL12A1, ADAMTS2	728	39	16792	2.95717	1	0.957529	80.4841
GOTERM_MF_DIRECT	GO:0004970~ionotropic glutamate receptor activity	5	0.610501	0.00324726	GRIK1, GRIA1, GRIK2, GRIK3, GRID2	732	15	16881	7.68716	0.939414	0.607243	4.91663
GOTERM_MF_DIRECT	GO:0008066~glutamate receptor activity	5	0.610501	0.000901649	GRIA1, GRM8, GRM7, GRIK3, GRID2	732	11	16881	10.4825	0.54048	0.54048	1.3885
GOTERM_BP_DIRECT	GO:0051967~negative regulation of synaptic transmission, glutamatergic	4	0.4884	0.00558044	GRIK2, GRIK3, ATAD1, HTR2A	728	9	16792	10.2515	1	0.644124	9.56994
GOTERM_BP_DIRECT	GO:0045603~positive regulation of endothelial cell differentiation	4	0.4884	0.0102739	BMP4, NOTCH1, BTG1, ATOH8	728	11	16792	8.38761	1	0.782446	16.9425
GOTERM_CC_DIRECT	GO:0071565~nBAF complex	4	0.4884	0.0197642	DPF3, SMARCD3, SMARCC1, ARID1A	778	14	18224	6.69262	0.999942	0.478354	24.9161
GOTERM_BP_DIRECT	GO:0010001~glial cell differentiation	4	0.4884	0.0205778	RELN, CDH2, PAX2, GAP43	728	14	16792	6.59027	1	0.827073	31.1858
GOTERM_BP_DIRECT	GO:0045821~positive regulation of glycolytic process	4	0.4884	0.0205778	MLXIPL, ENTPD5, IGF1, HTR2A	728	14	16792	6.59027	1	0.827073	31.1858
GOTERM_BP_DIRECT	GO:0002009~morphogenesis of an epithelium	4	0.4884	0.0205778	CRYGS, FREM2, PCDH15, VCL	728	14	16792	6.59027	1	0.827073	31.1858
GOTERM_BP_DIRECT	GO:0007215~glutamate receptor signaling pathway	4	0.4884	0.0249111	GRIK1, GRIK2, GRIK3, GRID2	728	15	16792	6.15092	1	0.816148	36.4579
GOTERM_MF_DIRECT	GO:0015035~protein disulfide oxidoreductase activity	4	0.4884	0.083391	GLRX3, GSTK1, TXNRD3, TXNRD1	732	24	16881	3.84358	1	0.825449	74.0681
GOTERM_BP_DIRECT	GO:0048854~brain morphogenesis	4	0.4884	0.0406001	CDH2, PAX2, SHANK3, CTNNA2	728	18	16792	5.12576	1	0.896411	52.5288
GOTERM_BP_DIRECT	GO:0010975~regulation of neuron projection development	4	0.4884	0.0467071	AKT1, FRMD7, GRID2, DPYSL3	728	19	16792	4.85599	1	0.908818	57.6768
GOTERM_BP_DIRECT	GO:0046579~positive regulation of Ras protein signal transduction	4	0.4884	0.0467071	NOTCH2, SHOC2, IGF1, ITPKB	728	19	16792	4.85599	1	0.908818	57.6768
GOTERM_BP_DIRECT	GO:0051968~positive regulation of synaptic transmission, glutamatergic	4	0.4884	0.0467071	NLGN1, RELN, SHANK3, ADCYAP1	728	19	16792	4.85599	1	0.908818	57.6768
GOTERM_BP_DIRECT	GO:0042246~tissue regeneration	4	0.4884	0.0467071	NOTCH1, SOX2, PTPN12, GAP43	728	19	16792	4.85599	1	0.908818	57.6768
GOTERM_MF_DIRECT	GO:0045296~cadherin binding	4	0.4884	0.0752887	CTNNAL1, TRPC4, PTPRT, VCL	732	23	16881	4.01069	1	0.807114	70.278
GOTERM_BP_DIRECT	GO:0043113~receptor clustering	4	0.4884	0.0532379	MAGI2, GRIK2, AGRN, ITGA4	728	20	16792	4.61319	1	0.919949	62.5965
GOTERM_BP_DIRECT	GO:0043984~histone H4-K16 acetylation	4	0.4884	0.0532379	MSL3, MEAF6, JADE2, KANSL1	728	20	16792	4.61319	1	0.919949	62.5965
GOTERM_BP_DIRECT	GO:0002052~positive regulation of neuroblast proliferation	4	0.4884	0.0532379	NOTCH1, SMARCD3, FZD3, ASPM	728	20	16792	4.61319	1	0.919949	62.5965
GOTERM_BP_DIRECT	GO:0019226~transmission of nerve impulse	4	0.4884	0.0532379	S1PR1, GRM7, NFASC, JAM3	728	20	16792	4.61319	1	0.919949	62.5965
GOTERM_MF_DIRECT	GO:0035257~nuclear hormone receptor binding	4	0.4884	0.067557	NCOA1, SMARCD3, CRY1, TACC2	732	22	16881	4.193	1	0.7954	66.1835
GOTERM_CC_DIRECT	GO:0030660~Golgi-associated vesicle membrane	4	0.4884	0.0579911	PKD1, CNGB1, ITM2B, CNGA2	778	21	18224	4.46175	1	0.634815	57.582
GOTERM_BP_DIRECT	GO:0045663~positive regulation of myoblast differentiation	4	0.4884	0.0601811	HIF1AN, BTG1, MAPK14, SMYD1	728	21	16792	4.39351	1	0.932546	67.2321
GOTERM_MF_DIRECT	GO:0016922~ligand-dependent nuclear receptor binding	4	0.4884	0.060211	NCOA1, SMARCD3, ARID1A, TRIM24	732	21	16881	4.39266	1	0.783342	61.8094
GOTERM_BP_DIRECT	GO:0046329~negative regulation of JNK cascade	4	0.4884	0.0675239	AKT1, ZMYND11, DACT1, MECOM	728	22	16792	4.19381	1	0.945455	71.5413
GOTERM_BP_DIRECT	GO:0071345~cellular response to cytokine stimulus	4	0.4884	0.0675239	CXCR4, MME, DPYSL3, ITGA4	728	22	16792	4.19381	1	0.945455	71.5413
GOTERM_MF_DIRECT	GO:0005545~1-phosphatidylinositol binding	4	0.4884	0.0532647	SYT1, EPB41, FRMPD2, ZFYVE1	732	20	16881	4.6123	1	0.750354	57.1915
GOTERM_BP_DIRECT	GO:0045662~negative regulation of myoblast differentiation	4	0.4884	0.0752523	BMP4, NOTCH1, CXCL14, MBNL3	728	23	16792	4.01147	1	0.952206	75.4957
GOTERM_MF_DIRECT	GO:0001965~G-protein alpha-subunit binding	4	0.4884	0.046731	RGS2, RGS4, RIC8B, HTR2A	732	19	16881	4.85505	1	0.747191	52.3756
GOTERM_BP_DIRECT	GO:0090102~cochlea development	4	0.4884	0.0833512	GABRB3, SOBP, PAX2, KCNK2	728	24	16792	3.84432	1	0.958162	79.0796
GOTERM_MF_DIRECT	GO:0008188~neuropeptide receptor activity	4	0.4884	0.0249245	NPBWR2, SORCS1, SORCS2, SORCS3	732	15	16881	6.14973	1	0.611695	32.3781
GOTERM_CC_DIRECT	GO:0032993~protein-DNA complex	4	0.4884	0.0886248	NFYB, CDC5L, PAX2, CHD4	778	25	18224	3.74787	1	0.660562	73.61
GOTERM_CC_DIRECT	GO:0000421~autophagosome membrane	4	0.4884	0.0886248	STX17, CALCOCO2, RPN2, TMEM74	778	25	18224	3.74787	1	0.660562	73.61
GOTERM_BP_DIRECT	GO:0060976~coronary vasculature development	4	0.4884	0.091805	BMP4, GPC3, PRICKLE1, SUFU	728	25	16792	3.69055	1	0.959081	82.2892
GOTERM_BP_DIRECT	GO:0051450~myoblast proliferation	3	0.3663	0.0105955	IGF1, ATOH8, HGF	728	4	16792	17.2995	1	0.760756	17.4262
GOTERM_BP_DIRECT	GO:2000809~positive regulation of synaptic vesicle clustering	3	0.3663	0.0171545	MAGI2, NLGN1, CDH2	728	5	16792	13.8396	1	0.79756	26.7315
GOTERM_BP_DIRECT	GO:0097114~NMDA glutamate receptor clustering	3	0.3663	0.0171545	NLGN1, RELN, SHANK3	728	5	16792	13.8396	1	0.79756	26.7315
GOTERM_BP_DIRECT	GO:0070445~regulation of oligodendrocyte progenitor proliferation	3	0.3663	0.0171545	PTPRZ1, CDH2, ADCYAP1	728	5	16792	13.8396	1	0.79756	26.7315
GOTERM_MF_DIRECT	GO:0070679~inositol 1,4,5 trisphosphate binding	3	0.3663	0.0794983	PLCL1, TRPC4, ITPR1	732	11	16881	6.28949	1	0.817338	72.3075
GOTERM_BP_DIRECT	GO:2000271~positive regulation of fibroblast apoptotic process	3	0.3663	0.0249991	BTG1, STK17B, TP63	728	6	16792	11.533	1	0.810225	36.561
GOTERM_BP_DIRECT	GO:0021517~ventral spinal cord development	3	0.3663	0.0249991	DAB1, RELN, FOXP1	728	6	16792	11.533	1	0.810225	36.561
GOTERM_CC_DIRECT	GO:0070776~MOZ/MORF histone acetyltransferase complex	3	0.3663	0.0330551	MEAF6, BRPF3, KAT6B	778	7	18224	10.0389	1	0.598751	38.2785
GOTERM_BP_DIRECT	GO:0051057~positive regulation of small GTPase mediated signal transduction	3	0.3663	0.0340062	FRMD7, SOS1, RELN	728	7	16792	9.8854	1	0.870496	46.3088
GOTERM_BP_DIRECT	GO:0072205~metanephric collecting duct development	3	0.3663	0.0340062	BMP4, PKD1, PAX2	728	7	16792	9.8854	1	0.870496	46.3088
GOTERM_BP_DIRECT	GO:0007196~adenylate cyclase-inhibiting G-protein coupled glutamate receptor signaling pathway	3	0.3663	0.0340062	GRM8, GRM7, GRIK3	728	7	16792	9.8854	1	0.870496	46.3088
GOTERM_BP_DIRECT	GO:0010614~negative regulation of cardiac muscle hypertrophy	3	0.3663	0.0340062	GLRX3, RGS2, GSK3B	728	7	16792	9.8854	1	0.870496	46.3088
GOTERM_MF_DIRECT	GO:0045294~alpha-catenin binding	3	0.3663	0.0669131	PTPRT, CDH2, VCL	732	10	16881	6.91844	1	0.800811	65.8197
GOTERM_MF_DIRECT	GO:0004726~non-membrane spanning protein tyrosine phosphatase activity	3	0.3663	0.0440769	DUSP1, PTPN4, PTPN12	732	8	16881	8.64805	1	0.738128	50.2783
GOTERM_BP_DIRECT	GO:0017183~peptidyl-diphthamide biosynthetic process from peptidyl-histidine	3	0.3663	0.0440605	DPH6, DNAJC24, DPH1	728	8	16792	8.64973	1	0.899237	55.5141
GOTERM_BP_DIRECT	GO:0061384~heart trabecula morphogenesis	3	0.3663	0.0440605	NOTCH1, S1PR1, SOS1	728	8	16792	8.64973	1	0.899237	55.5141
GOTERM_BP_DIRECT	GO:0048671~negative regulation of collateral sprouting	3	0.3663	0.0440605	DCC, EPHA7, FSTL4	728	8	16792	8.64973	1	0.899237	55.5141
GOTERM_MF_DIRECT	GO:0032183~SUMO binding	3	0.3663	0.0440769	TOLLIP, HERC2, USP25	732	8	16881	8.64805	1	0.738128	50.2783
GOTERM_MF_DIRECT	GO:1901981~phosphatidylinositol phosphate binding	3	0.3663	0.0440769	FGD2, ANKFY1, GAP43	732	8	16881	8.64805	1	0.738128	50.2783
GOTERM_MF_DIRECT	GO:0005021~vascular endothelial growth factor-activated receptor activity	3	0.3663	0.034019	NRP2, FLT1, KDR	732	7	16881	9.88349	1	0.668787	41.5203
GOTERM_CC_DIRECT	GO:0044853~plasma membrane raft	3	0.3663	0.0535608	KCND2, MYO1D, CDH2	778	9	18224	7.80805	1	0.631012	54.6265
GOTERM_BP_DIRECT	GO:0061314~Notch signaling involved in heart development	3	0.3663	0.0550548	NOTCH2, NOTCH1, GALNT11	728	9	16792	7.68864	1	0.923735	63.866
GOTERM_BP_DIRECT	GO:0034405~response to fluid shear stress	3	0.3663	0.0550548	AKT1, PKD1, CITED2	728	9	16792	7.68864	1	0.923735	63.866
GOTERM_BP_DIRECT	GO:0061549~sympathetic ganglion development	3	0.3663	0.0550548	NRP2, FZD3, SEMA3A	728	9	16792	7.68864	1	0.923735	63.866
GOTERM_BP_DIRECT	GO:0048660~regulation of smooth muscle cell proliferation	3	0.3663	0.0550548	BMP4, XRCC6, NPPC	728	9	16792	7.68864	1	0.923735	63.866
GOTERM_BP_DIRECT	GO:0051146~striated muscle cell differentiation	3	0.3663	0.0668891	AKT1, MAPK14, CDH2	728	10	16792	6.91978	1	0.94615	71.191
GOTERM_BP_DIRECT	GO:0043281~regulation of cysteine-type endopeptidase activity involved in apoptotic process	3	0.3663	0.0668891	EPHA7, SOX2, TP63	728	10	16792	6.91978	1	0.94615	71.191
GOTERM_BP_DIRECT	GO:0003184~pulmonary valve morphogenesis	3	0.3663	0.0668891	BMP4, NOTCH2, NOTCH1	728	10	16792	6.91978	1	0.94615	71.191
GOTERM_BP_DIRECT	GO:0040011~locomotion	3	0.3663	0.0668891	SPNS3, WDR1, SHANK3	728	10	16792	6.91978	1	0.94615	71.191
GOTERM_MF_DIRECT	GO:0003836~beta-galactoside (CMP) alpha-2,3-sialyltransferase activity	3	0.3663	0.034019	ST3GAL3, ST3GAL5, ST3GAL6	732	7	16881	9.88349	1	0.668787	41.5203
GOTERM_BP_DIRECT	GO:1900273~positive regulation of long-term synaptic potentiation	3	0.3663	0.0794702	RELN, SHANK3, KALRN	728	11	16792	6.29071	1	0.956544	77.4289
GOTERM_BP_DIRECT	GO:0034497~protein localization to pre-autophagosomal structure	3	0.3663	0.0794702	PACS2, TRAPPC8, STX17	728	11	16792	6.29071	1	0.956544	77.4289
GOTERM_BP_DIRECT	GO:0048016~inositol phosphate-mediated signaling	3	0.3663	0.0794702	NMUR2, INPP5A, ITPR1	728	11	16792	6.29071	1	0.956544	77.4289
GOTERM_BP_DIRECT	GO:0048745~smooth muscle tissue development	3	0.3663	0.0794702	BMP4, TP63, FOXP1	728	11	16792	6.29071	1	0.956544	77.4289
GOTERM_MF_DIRECT	GO:0015277~kainate selective glutamate receptor activity	3	0.3663	0.0171612	GRIK1, GRIK2, GRIK3	732	5	16881	13.8369	1	0.544032	23.5334
GOTERM_CC_DIRECT	GO:0071564~npBAF complex	3	0.3663	0.0903092	SMARCD3, SMARCC1, ARID1A	778	12	18224	5.85604	1	0.659171	74.3016
GOTERM_BP_DIRECT	GO:0035641~locomotory exploration behavior	3	0.3663	0.0927116	PENK, LSAMP, SHANK3	728	12	16792	5.76648	1	0.958969	82.6043
GOTERM_BP_DIRECT	GO:0030212~hyaluronan metabolic process	3	0.3663	0.0927116	AKT1, MKI67, HGF	728	12	16792	5.76648	1	0.958969	82.6043
GOTERM_BP_DIRECT	GO:0051560~mitochondrial calcium ion homeostasis	3	0.3663	0.0927116	SLC8A3, MAIP1, IMMT	728	12	16792	5.76648	1	0.958969	82.6043
GOTERM_BP_DIRECT	GO:0045744~negative regulation of G-protein coupled receptor protein signaling pathway	3	0.3663	0.0927116	RGS2, RGS4, CRY1	728	12	16792	5.76648	1	0.958969	82.6043
GOTERM_BP_DIRECT	GO:0030166~proteoglycan biosynthetic process	3	0.3663	0.0927116	CHST9, ACAN, IGF1	728	12	16792	5.76648	1	0.958969	82.6043
GOTERM_BP_DIRECT	GO:0043616~keratinocyte proliferation	3	0.3663	0.0927116	WNT16, TP63, SDR16C5	728	12	16792	5.76648	1	0.958969	82.6043
GOTERM_CC_DIRECT	GO:0042643~actomyosin, actin portion	2	0.2442	0.0834566	ACTC1, WDR1	778	2	18224	23.4242	1	0.655395	71.3785
GOTERM_BP_DIRECT	GO:0070086~ubiquitin-dependent endocytosis	2	0.2442	0.0847169	LRSAM1, NEURL1B	728	2	16792	23.0659	1	0.958785	79.6328
GOTERM_BP_DIRECT	GO:0060713~labyrinthine layer morphogenesis	2	0.2442	0.0847169	NCOA1, GJB5	728	2	16792	23.0659	1	0.958785	79.6328
GOTERM_BP_DIRECT	GO:0097111~endoplasmic reticulum-Golgi intermediate compartment organization	2	0.2442	0.0847169	GBF1, STX17	728	2	16792	23.0659	1	0.958785	79.6328
GOTERM_BP_DIRECT	GO:0021650~vestibulocochlear nerve formation	2	0.2442	0.0847169	ATP8B1, PAX2	728	2	16792	23.0659	1	0.958785	79.6328
GOTERM_MF_DIRECT	GO:0050659~N-acetylgalactosamine 4-sulfate 6-O-sulfotransferase activity	2	0.2442	0.0847335	CHST11, CHST15	732	2	16881	23.0615	1	0.823526	74.6507
