# Supplementary material for: Genome-wide association and selective sweep analyses reveal genetic loci for FCR of egg production traits in ducks
Source: Genet Sel Evol. 2021 Dec 20;53:98. doi: 10.1186/s12711-021-00684-5 (PMC8690979; doi:10.1186/s12711-021-00684-5)
Supplement: Supplementary file 8 — Additional file 8: Table S5. The KEGG enrichment results of genes annotated by the top 2000 SNPs in GWAS. [file 12711_2021_684_MOESM8_ESM.xlsx]

## Sheet: human database
Term	ID	Input number	Background number	Rich factor	P-Value	Corrected P-Value	Input	Hyperlink
Glycosaminoglycan biosynthesis - keratan sulfate	hsa00533	3	14	0.214286	0.00179937	0.00727891	ST3GAL3|B4GALT3|B4GALT4	http://www.genome.jp/kegg-bin/show_pathway?hsa00533/hsa:6487%09red/hsa:8703%09red/hsa:8702%09red
Glycosphingolipid biosynthesis - lacto and neolacto series	hsa00601	5	27	0.185185	9.42862e-05	0.000733337	ST3GAL3|B4GALT3|ST3GAL6|FUT9|B4GALT4	http://www.genome.jp/kegg-bin/show_pathway?hsa00601/hsa:10402%09red/hsa:6487%09red/hsa:8702%09red/hsa:8703%09red/hsa:10690%09red
Selenocompound metabolism	hsa00450	3	17	0.176471	0.00292018	0.01035	TXNRD3|SEPSECS|TXNRD1	http://www.genome.jp/kegg-bin/show_pathway?hsa00450/hsa:7296%09red/hsa:51091%09red/hsa:114112%09red
Mannose type O-glycan biosynthesis	hsa00515	4	23	0.173913	0.000601357	0.00311815	LARGE1|ST3GAL3|B4GALT3|FUT9	http://www.genome.jp/kegg-bin/show_pathway?hsa00515/hsa:9215%09red/hsa:6487%09red/hsa:8703%09red/hsa:10690%09red
Nicotine addiction	hsa05033	6	40	0.15	5.35804e-05	0.000483952	GABRR1|GABRG1|GRIA1|GABRB3|GABRA3|GABRA2	http://www.genome.jp/kegg-bin/show_pathway?hsa05033/hsa:2565%09red/hsa:2562%09red/hsa:2569%09red/hsa:2890%09red/hsa:2556%09red/hsa:2555%09red
Long-term depression	hsa04730	9	60	0.15	7.36194e-07	1.90518e-05	IGF1R|IGF1|GRID2|PPP2CA|GRIA1|GUCY1B1|PLA2G4B|ITPR1|PLA2G4F	http://www.genome.jp/kegg-bin/show_pathway?hsa04730/hsa:3708%09red/hsa:3479%09red/hsa:2983%09red/hsa:5515%09red/hsa:3480%09red/hsa:2890%09red/hsa:255189%09red/hsa:2895%09red/hsa:100137049%09red
Autophagy - other	hsa04136	4	32	0.125	0.00181973	0.00727891	PPP2CA|ATG3|ATG13|ATG5	http://www.genome.jp/kegg-bin/show_pathway?hsa04136/hsa:9474%09red/hsa:5515%09red/hsa:64422%09red/hsa:9776%09red
Pyrimidine metabolism	hsa00240	7	57	0.122807	4.1065e-05	0.000383274	AK9|NME7|CTPS2|ENTPD1|DPYD|CMPK1|ENTPD5	http://www.genome.jp/kegg-bin/show_pathway?hsa00240/hsa:957%09red/hsa:56474%09red/hsa:1806%09red/hsa:953%09red/hsa:221264%09red/hsa:29922%09red/hsa:51727%09red
Folate biosynthesis	hsa00790	3	26	0.115385	0.00849466	0.0240253	GCH1|MOCOS|GPHN	http://www.genome.jp/kegg-bin/show_pathway?hsa00790/hsa:55034%09red/hsa:10243%09red/hsa:2643%09red
EGFR tyrosine kinase inhibitor resistance	hsa01521	9	79	0.113924	5.80389e-06	8.12545e-05	IGF1R|IGF1|SOS1|GSK3B|AKT1|EIF4E2|JAK1|HGF|KDR	http://www.genome.jp/kegg-bin/show_pathway?hsa01521/hsa:3479%09red/hsa:2932%09red/hsa:3480%09red/hsa:3716%09red/hsa:6654%09red/hsa:3791%09red/hsa:9470%09red/hsa:207%09red
Fatty acid biosynthesis	hsa00061	2	18	0.111111	0.0338727	0.0777406	ACSL1|ACACA	http://www.genome.jp/kegg-bin/show_pathway?hsa00061/hsa:31%09red/hsa:2180%09red
Signaling pathways regulating pluripotency of stem cells	hsa04550	15	140	0.107143	1.03148e-08	5.77626e-07	IGF1R|BMP4|ACVR1C|ESRRB|SMAD5|TCF7|GSK3B|MAPK14|AKT1|FZD3|ZIC3|IGF1|JAK1|SOX2|WNT16	http://www.genome.jp/kegg-bin/show_pathway?hsa04550/hsa:1432%09red/hsa:3479%09red/hsa:2103%09red/hsa:2932%09red/hsa:3480%09red/hsa:652%09red/hsa:3716%09red/hsa:4090%09red/hsa:6657%09red/hsa:7547%09red/hsa:130399%09red/hsa:6932%09red/hsa:207%09red/hsa:7976%09red/hsa:51384%09red
Arrhythmogenic right ventricular cardiomyopathy (ARVC)	hsa05412	8	77	0.103896	3.51953e-05	0.000351953	TCF7|CACNA2D1|ITGB5|ITGA4|ITGA11|SLC8A3|CDH2|CTNNA2	http://www.genome.jp/kegg-bin/show_pathway?hsa05412/hsa:3676%09red/hsa:781%09red/hsa:22801%09red/hsa:3693%09red/hsa:6547%09red/hsa:1496%09red/hsa:6932%09red/hsa:1000%09red
Endometrial cancer	hsa05213	6	58	0.103448	0.000343583	0.00209137	TCF7|SOS1|GSK3B|AKT1|HGF|CTNNA2	http://www.genome.jp/kegg-bin/show_pathway?hsa05213/hsa:1496%09red/hsa:6654%09red/hsa:6932%09red/hsa:207%09red/hsa:2932%09red
Circadian entrainment	hsa04713	10	97	0.103093	4.02662e-06	6.26363e-05	CACNA1H|GRIA1|KCNJ6|RYR3|CAMK2G|CACNA1G|GUCY1B1|ADCYAP1|ITPR1|NOS1AP	http://www.genome.jp/kegg-bin/show_pathway?hsa04713/hsa:3708%09red/hsa:818%09red/hsa:2983%09red/hsa:2890%09red/hsa:6263%09red/hsa:116%09red/hsa:9722%09red/hsa:3763%09red/hsa:8912%09red/hsa:8913%09red
Fc epsilon RI signaling pathway	hsa04664	7	68	0.102941	0.000114271	0.000864752	SOS1|VAV3|MAPK14|AKT1|HGF|PLA2G4B|PLA2G4F	http://www.genome.jp/kegg-bin/show_pathway?hsa04664/hsa:1432%09red/hsa:10451%09red/hsa:255189%09red/hsa:6654%09red/hsa:207%09red/hsa:100137049%09red
Ovarian steroidogenesis	hsa04913	5	49	0.102041	0.00113758	0.00490036	PLA2G4B|IGF1R|IGF1|PLA2G4F|HSD17B7	http://www.genome.jp/kegg-bin/show_pathway?hsa04913/hsa:255189%09red/hsa:51478%09red/hsa:3480%09red/hsa:3479%09red/hsa:100137049%09red
Intestinal immune network for IgA production	hsa04672	5	49	0.102041	0.00113758	0.00490036	ITGA4|CXCL12|ICOSLG|CD28|CXCR4	http://www.genome.jp/kegg-bin/show_pathway?hsa04672/hsa:940%09red/hsa:3676%09red/hsa:6387%09red/hsa:7852%09red/hsa:23308%09red
VEGF signaling pathway	hsa04370	6	59	0.101695	0.000373902	0.0022275	MAPK14|AKT1|PLA2G4B|MAPKAPK3|PLA2G4F|KDR	http://www.genome.jp/kegg-bin/show_pathway?hsa04370/hsa:1432%09red/hsa:3791%09red/hsa:255189%09red/hsa:7867%09red/hsa:207%09red/hsa:100137049%09red
Citrate cycle (TCA cycle)	hsa00020	3	30	0.1	0.0121513	0.0336868	SUCLG2|ACO2|OGDHL	http://www.genome.jp/kegg-bin/show_pathway?hsa00020/hsa:8801%09red/hsa:55753%09red/hsa:50%09red
Glycosaminoglycan biosynthesis - chondroitin sulfate / dermatan sulfate	hsa00532	2	20	0.1	0.0404058	0.0890836	CHST11|CHST15	http://www.genome.jp/kegg-bin/show_pathway?hsa00532/hsa:50515%09red/hsa:51363%09red
Mucin type O-glycan biosynthesis	hsa00512	3	31	0.0967742	0.0131854	0.0354991	GALNT9|GALNT18|GALNT11	http://www.genome.jp/kegg-bin/show_pathway?hsa00512/hsa:374378%09red/hsa:63917%09red/hsa:50614%09red
Circadian rhythm	hsa04710	3	31	0.0967742	0.0131854	0.0354991	BHLHE40|CRY1|ROR1	http://www.genome.jp/kegg-bin/show_pathway?hsa04710/hsa:8553%09red/hsa:6095%09red/hsa:1407%09red
Basal cell carcinoma	hsa05217	6	63	0.0952381	0.000516649	0.00289323	TCF7|BMP4|GSK3B|FZD3|SUFU|WNT16	http://www.genome.jp/kegg-bin/show_pathway?hsa05217/hsa:652%09red/hsa:2932%09red/hsa:51684%09red/hsa:6932%09red/hsa:7976%09red/hsa:51384%09red
Autophagy - animal	hsa04140	12	128	0.09375	1.12596e-06	2.44389e-05	IGF1R|MTMR14|RRAGC|ATG3|PPP2CA|AKT1|ATG13|STX17|ATG5|ZFYVE1|ITPR1|CFLAR	http://www.genome.jp/kegg-bin/show_pathway?hsa04140/hsa:3708%09red/hsa:64419%09red/hsa:8837%09red/hsa:5515%09red/hsa:3480%09red/hsa:64422%09red/hsa:64121%09red/hsa:9474%09red/hsa:53349%09red/hsa:55014%09red/hsa:207%09red/hsa:9776%09red
ECM-receptor interaction	hsa04512	8	86	0.0930233	7.25887e-05	0.000635151	ITGB5|ITGA4|THBS2|GP1BB|AGRN|FREM2|ITGA11|RELN	http://www.genome.jp/kegg-bin/show_pathway?hsa04512/hsa:3676%09red/hsa:2812%09red/hsa:22801%09red/hsa:341640%09red/hsa:5649%09red/hsa:3693%09red/hsa:375790%09red/hsa:7058%09red
Prostate cancer	hsa05215	9	97	0.0927835	2.64413e-05	0.000284753	IGF1R|IGF1|SOS1|NKX3|TCF7|HSP90B1|GSK3B|AKT1|HGF	http://www.genome.jp/kegg-bin/show_pathway?hsa05215/hsa:3480%09red/hsa:2932%09red/hsa:3479%09red/hsa:4824%09red/hsa:6654%09red/hsa:6932%09red/hsa:207%09red/hsa:7184%09red
Purine metabolism	hsa00230	12	130	0.0923077	1.30923e-06	2.44389e-05	AK9|NME7|ENTPD1|GUCY2F|AMPD3|ENTPD5|GUCY1B1|PDE6D|ADA|ADSSL1|ADK|FHIT	http://www.genome.jp/kegg-bin/show_pathway?hsa00230/hsa:957%09red/hsa:122622%09red/hsa:2986%09red/hsa:953%09red/hsa:2983%09red/hsa:221264%09red/hsa:100%09red/hsa:5147%09red/hsa:29922%09red/hsa:2272%09red/hsa:272%09red/hsa:132%09red
Endocrine resistance	hsa01522	9	98	0.0918367	2.84998e-05	0.000295554	IGF1R|IGF1|SOS1|JAG2|NOTCH1|NOTCH2|MAPK14|AKT1|HGF	http://www.genome.jp/kegg-bin/show_pathway?hsa01522/hsa:1432%09red/hsa:3479%09red/hsa:4851%09red/hsa:3480%09red/hsa:3714%09red/hsa:6654%09red/hsa:207%09red/hsa:4853%09red
Neuroactive ligand-receptor interaction	hsa04080	31	338	0.091716	8.22379e-15	2.30266e-12	GABRR1|GABRG1|GRIA1|TRHR|ADCYAP1|GABRA3|GABRA2|S1PR1|RXFP2|HRH4|HTR2A|GRM8|GRM7|PENK|NR3C1|GRID2|MCHR2|HTR4|GRPR|GABRB3|GPR156|NMUR2|ADRA1D|GLRA2|GRIK2|GRIK3|GLUD1|VIP|NMBR|NPBWR2|GRIK1	http://www.genome.jp/kegg-bin/show_pathway?hsa04080/hsa:4829%09red/hsa:59340%09red/hsa:7432%09red/hsa:84539%09red/hsa:2908%09red/hsa:2925%09red/hsa:7201%09red/hsa:165829%09red/hsa:2742%09red/hsa:5179%09red/hsa:3356%09red/hsa:56923%09red/hsa:146%09red/hsa:122042%09red/hsa:2565%09red/hsa:2562%09red/hsa:2899%09red/hsa:2898%09red/hsa:2897%09red/hsa:2895%09red/hsa:2894%09red/hsa:2569%09red/hsa:2890%09…
Non-small cell lung cancer	hsa05223	6	66	0.0909091	0.000649037	0.00330419	ALK|SOS1|RXRG|AKT1|HGF|FHIT	http://www.genome.jp/kegg-bin/show_pathway?hsa05223/hsa:6258%09red/hsa:238%09red/hsa:207%09red/hsa:2272%09red/hsa:6654%09red
Other types of O-glycan biosynthesis	hsa00514	2	22	0.0909091	0.0473693	0.102026	ST3GAL3|B4GALT3	http://www.genome.jp/kegg-bin/show_pathway?hsa00514/hsa:6487%09red/hsa:8703%09red
Longevity regulating pathway	hsa04211	8	89	0.0898876	9.07112e-05	0.000725689	IGF1R|IGF1|ATG13|SESN3|KL|AKT1|EIF4E2|ATG5	http://www.genome.jp/kegg-bin/show_pathway?hsa04211/hsa:9365%09red/hsa:3479%09red/hsa:143686%09red/hsa:3480%09red/hsa:9474%09red/hsa:9470%09red/hsa:207%09red/hsa:9776%09red
GABAergic synapse	hsa04727	8	89	0.0898876	9.07112e-05	0.000725689	GABRA2|KCNJ6|GABRR1|GABRG1|PLCL1|GABRB3|GABRA3|GPHN	http://www.genome.jp/kegg-bin/show_pathway?hsa04727/hsa:2565%09red/hsa:5334%09red/hsa:2562%09red/hsa:2569%09red/hsa:3763%09red/hsa:10243%09red/hsa:2556%09red/hsa:2555%09red
Breast cancer	hsa05224	13	147	0.0884354	7.48463e-07	1.90518e-05	IGF1R|FZD3|SOS1|NOTCH1|JAG2|TCF7|NOTCH2|GSK3B|AKT1|NCOA1|IGF1|HGF|WNT16	http://www.genome.jp/kegg-bin/show_pathway?hsa05224/hsa:3479%09red/hsa:2932%09red/hsa:8648%09red/hsa:4851%09red/hsa:3480%09red/hsa:3714%09red/hsa:6654%09red/hsa:51384%09red/hsa:6932%09red/hsa:207%09red/hsa:7976%09red/hsa:4853%09red
Propanoate metabolism	hsa00640	3	34	0.0882353	0.0165806	0.0422052	SUCLG2|ACACA|ECHDC1	http://www.genome.jp/kegg-bin/show_pathway?hsa00640/hsa:31%09red/hsa:8801%09red/hsa:55862%09red
Glutamatergic synapse	hsa04724	10	114	0.0877193	1.49848e-05	0.000190716	GRIA1|GRIK1|GRIK2|GRIK3|GRM8|GRM7|PLA2G4B|ITPR1|SHANK3|PLA2G4F	http://www.genome.jp/kegg-bin/show_pathway?hsa04724/hsa:3708%09red/hsa:2899%09red/hsa:2898%09red/hsa:2897%09red/hsa:2890%09red/hsa:255189%09red/hsa:2918%09red/hsa:85358%09red/hsa:2917%09red/hsa:100137049%09red
T cell receptor signaling pathway	hsa04660	9	103	0.0873786	4.09497e-05	0.000383274	CD28|ITK|SOS1|VAV3|GSK3B|MAPK14|AKT1|PTPRC|HGF	http://www.genome.jp/kegg-bin/show_pathway?hsa04660/hsa:1432%09red/hsa:940%09red/hsa:2932%09red/hsa:10451%09red/hsa:3702%09red/hsa:5788%09red/hsa:6654%09red/hsa:207%09red
mTOR signaling pathway	hsa04150	13	153	0.0849673	1.13623e-06	2.44389e-05	RPS6KA1|IGF1R|FZD3|SOS1|RRAGC|GSK3B|AKT1|IGF1|ATP6V1G3|HGF|WNT16|EIF4E2|STRADB	http://www.genome.jp/kegg-bin/show_pathway?hsa04150/hsa:3479%09red/hsa:2932%09red/hsa:3480%09red/hsa:55437%09red/hsa:6654%09red/hsa:6195%09red/hsa:127124%09red/hsa:9470%09red/hsa:64121%09red/hsa:207%09red/hsa:7976%09red/hsa:51384%09red
Hepatocellular carcinoma	hsa05225	14	168	0.0833333	5.5105e-07	1.71438e-05	DPF3|IGF1R|SMARCC1|SOS1|ARID1A|TCF7|GSK3B|AKT1|FZD3|SMARCD3|HGF|WNT16|TXNRD3|TXNRD1	http://www.genome.jp/kegg-bin/show_pathway?hsa05225/hsa:8110%09red/hsa:6604%09red/hsa:2932%09red/hsa:7296%09red/hsa:8289%09red/hsa:3480%09red/hsa:114112%09red/hsa:6654%09red/hsa:6932%09red/hsa:6599%09red/hsa:207%09red/hsa:7976%09red/hsa:51384%09red
Adherens junction	hsa04520	6	72	0.0833333	0.000991404	0.00447731	IGF1R|VCL|TCF7|PTPRF|CTNNA2|YES1	http://www.genome.jp/kegg-bin/show_pathway?hsa04520/hsa:7525%09red/hsa:3480%09red/hsa:7414%09red/hsa:1496%09red/hsa:6932%09red/hsa:5792%09red
Notch signaling pathway	hsa04330	4	48	0.0833333	0.00696478	0.0201045	JAG2|CTBP2|NOTCH1|NOTCH2	http://www.genome.jp/kegg-bin/show_pathway?hsa04330/hsa:1488%09red/hsa:4851%09red/hsa:4853%09red/hsa:3714%09red
Glycosaminoglycan biosynthesis - heparan sulfate / heparin	hsa00534	2	24	0.0833333	0.054733	0.113546	NDST2|HS6ST3	http://www.genome.jp/kegg-bin/show_pathway?hsa00534/hsa:266722%09red/hsa:8509%09red
ErbB signaling pathway	hsa04012	7	85	0.0823529	0.000407646	0.00237793	SOS1|CAMK2G|GSK3B|AKT1|HGF|NRG3|ABL2	http://www.genome.jp/kegg-bin/show_pathway?hsa04012/hsa:2932%09red/hsa:818%09red/hsa:6654%09red/hsa:10718%09red/hsa:207%09red/hsa:27%09red
Wnt signaling pathway	hsa04310	13	160	0.08125	1.80708e-06	3.16239e-05	PRICKLE1|RSPO1|FZD3|SIAH1|CAMK2G|PRICKLE2|GSK3B|GPC4|CTNND2|WNT16|TCF7|VANGL1|CTBP2	http://www.genome.jp/kegg-bin/show_pathway?hsa04310/hsa:81839%09red/hsa:1501%09red/hsa:2932%09red/hsa:818%09red/hsa:284654%09red/hsa:166336%09red/hsa:2239%09red/hsa:6477%09red/hsa:144165%09red/hsa:1488%09red/hsa:6932%09red/hsa:7976%09red/hsa:51384%09red
Focal adhesion	hsa04510	16	199	0.080402	1.37079e-07	5.48315e-06	IGF1R|IGF1|ITGB5|SOS1|ITGA4|VAV3|DOCK1|THBS2|GSK3B|AKT1|ITGA11|RELN|HGF|VCL|KDR|FLT1	http://www.genome.jp/kegg-bin/show_pathway?hsa04510/hsa:3676%09red/hsa:3479%09red/hsa:10451%09red/hsa:2932%09red/hsa:207%09red/hsa:3480%09red/hsa:2321%09red/hsa:3791%09red/hsa:1793%09red/hsa:6654%09red/hsa:5649%09red/hsa:3693%09red/hsa:7414%09red/hsa:22801%09red/hsa:7058%09red
Leukocyte transendothelial migration	hsa04670	9	112	0.0803571	7.49827e-05	0.000636217	ITK|JAM3|VCL|VAV3|ITGA4|MAPK14|CXCR4|CXCL12|CTNNA2	http://www.genome.jp/kegg-bin/show_pathway?hsa04670/hsa:1432%09red/hsa:6387%09red/hsa:3702%09red/hsa:3676%09red/hsa:83700%09red/hsa:7414%09red/hsa:1496%09red/hsa:10451%09red/hsa:7852%09red
alpha-Linolenic acid metabolism	hsa00592	2	25	0.08	0.0585559	0.117954	PLA2G4B|PLA2G4F	http://www.genome.jp/kegg-bin/show_pathway?hsa00592/hsa:255189%09red/hsa:100137049%09red
Inflammatory mediator regulation of TRP channels	hsa04750	8	100	0.08	0.000192124	0.00128083	IGF1|ASIC5|CAMK2G|MAPK14|HTR2A|PLA2G4B|ITPR1|PLA2G4F	http://www.genome.jp/kegg-bin/show_pathway?hsa04750/hsa:3708%09red/hsa:1432%09red/hsa:818%09red/hsa:3479%09red/hsa:255189%09red/hsa:51802%09red/hsa:3356%09red/hsa:100137049%09red
Glioma	hsa05214	6	75	0.08	0.00120754	0.00504645	IGF1R|IGF1|SOS1|CAMK2G|AKT1|HGF	http://www.genome.jp/kegg-bin/show_pathway?hsa05214/hsa:6654%09red/hsa:3480%09red/hsa:207%09red/hsa:3479%09red/hsa:818%09red
Hypertrophic cardiomyopathy (HCM)	hsa05410	7	90	0.0777778	0.000561569	0.00296678	IGF1|ITGB5|ACTC1|ITGA4|ITGA11|SLC8A3|CACNA2D1	http://www.genome.jp/kegg-bin/show_pathway?hsa05410/hsa:3676%09red/hsa:3479%09red/hsa:781%09red/hsa:22801%09red/hsa:3693%09red/hsa:6547%09red/hsa:70%09red
Axon guidance	hsa04360	14	181	0.0773481	1.26061e-06	2.44389e-05	SEMA3A|SEMA3C|FZD3|SEMA3E|NTNG1|EPHA7|EPHA6|CAMK2G|DCC|UNC5D|GSK3B|TRPC4|CXCR4|CXCL12	http://www.genome.jp/kegg-bin/show_pathway?hsa04360/hsa:6387%09red/hsa:818%09red/hsa:2932%09red/hsa:285220%09red/hsa:137970%09red/hsa:1630%09red/hsa:7223%09red/hsa:10512%09red/hsa:2045%09red/hsa:9723%09red/hsa:10371%09red/hsa:84628%09red/hsa:7976%09red/hsa:7852%09red
Cortisol synthesis and secretion	hsa04927	5	65	0.0769231	0.00359905	0.0121414	CACNA1H|CACNA1G|ITPR1|KCNK2|PBX1	http://www.genome.jp/kegg-bin/show_pathway?hsa04927/hsa:3708%09red/hsa:8912%09red/hsa:3776%09red/hsa:5087%09red/hsa:8913%09red
Non-homologous end-joining	hsa03450	1	13	0.0769231	0.185767	0.264034	XRCC6	http://www.genome.jp/kegg-bin/show_pathway?hsa03450/hsa:2547%09red
Cell adhesion molecules (CAMs)	hsa04514	11	146	0.0753425	2.14661e-05	0.000250438	CD28|NTNG1|NLGN1|ITGA4|JAM3|NRXN3|PTPRF|NFASC|ICOSLG|PTPRC|CDH2	http://www.genome.jp/kegg-bin/show_pathway?hsa04514/hsa:3676%09red/hsa:5792%09red/hsa:940%09red/hsa:23114%09red/hsa:9369%09red/hsa:5788%09red/hsa:83700%09red/hsa:22871%09red/hsa:23308%09red/hsa:84628%09red/hsa:1000%09red
GnRH signaling pathway	hsa04912	7	93	0.0752688	0.000674051	0.00331113	SOS1|CAMK2G|MAPK14|HGF|PLA2G4B|ITPR1|PLA2G4F	http://www.genome.jp/kegg-bin/show_pathway?hsa04912/hsa:3708%09red/hsa:1432%09red/hsa:818%09red/hsa:255189%09red/hsa:6654%09red/hsa:100137049%09red
Yersinia infection	hsa05135	9	121	0.0743802	0.00013017	0.000934554	RPS6KA1|VAV3|DOCK1|ITGA4|GSK3B|MAPK14|AKT1|ACTR3B|ACTR2	http://www.genome.jp/kegg-bin/show_pathway?hsa05135/hsa:3676%09red/hsa:2932%09red/hsa:207%09red/hsa:10097%09red/hsa:6195%09red/hsa:1432%09red/hsa:1793%09red/hsa:10451%09red/hsa:57180%09red
Retrograde endocannabinoid signaling	hsa04723	11	148	0.0743243	2.41466e-05	0.000270442	DAGLA|NDUFA4|ITPR1|KCNJ6|GABRR1|GABRG1|GRIA1|MAPK14|GABRB3|GABRA3|GABRA2	http://www.genome.jp/kegg-bin/show_pathway?hsa04723/hsa:3708%09red/hsa:1432%09red/hsa:2562%09red/hsa:4697%09red/hsa:2565%09red/hsa:2569%09red/hsa:2890%09red/hsa:747%09red/hsa:3763%09red/hsa:2556%09red/hsa:2555%09red
Collecting duct acid secretion	hsa04966	2	27	0.0740741	0.066466	0.130143	ATP6V1G3|ATP6V0A1	http://www.genome.jp/kegg-bin/show_pathway?hsa04966/hsa:127124%09red/hsa:535%09red
HIF-1 signaling pathway	hsa04066	8	109	0.0733945	0.000332014	0.00206586	IGF1R|IGF1|CAMK2G|AKT1|ENO2|EIF4E2|ANGPT1|FLT1	http://www.genome.jp/kegg-bin/show_pathway?hsa04066/hsa:3479%09red/hsa:2026%09red/hsa:818%09red/hsa:3480%09red/hsa:2321%09red/hsa:9470%09red/hsa:284%09red/hsa:207%09red
Dilated cardiomyopathy (DCM)	hsa05414	7	96	0.0729167	0.000803677	0.00381406	IGF1|ITGB5|ACTC1|ITGA4|ITGA11|SLC8A3|CACNA2D1	http://www.genome.jp/kegg-bin/show_pathway?hsa05414/hsa:3676%09red/hsa:3479%09red/hsa:781%09red/hsa:22801%09red/hsa:3693%09red/hsa:6547%09red/hsa:70%09red
Calcium signaling pathway	hsa04020	14	193	0.0725389	2.54993e-06	4.19988e-05	CACNA1H|ADRA1D|RYR3|CAMK2G|CACNA1E|CACNA1G|TRHR|HTR4|ITPKB|HTR2A|CXCR4|GRPR|SLC8A3|ITPR1	http://www.genome.jp/kegg-bin/show_pathway?hsa04020/hsa:3708%09red/hsa:2925%09red/hsa:777%09red/hsa:3360%09red/hsa:818%09red/hsa:7201%09red/hsa:146%09red/hsa:3707%09red/hsa:6263%09red/hsa:3356%09red/hsa:6547%09red/hsa:8912%09red/hsa:8913%09red/hsa:7852%09red
Epithelial cell signaling in Helicobacter pylori infection	hsa05120	5	70	0.0714286	0.00483724	0.0152183	MAPK14|JAM3|ATP6V1G3|ATP6V0A1|PTPRZ1	http://www.genome.jp/kegg-bin/show_pathway?hsa05120/hsa:1432%09red/hsa:127124%09red/hsa:535%09red/hsa:5803%09red/hsa:83700%09red
Prolactin signaling pathway	hsa04917	5	70	0.0714286	0.00483724	0.0152183	MAPK14|AKT1|HGF|SOS1|GSK3B	http://www.genome.jp/kegg-bin/show_pathway?hsa04917/hsa:6654%09red/hsa:1432%09red/hsa:207%09red/hsa:2932%09red
Phototransduction	hsa04744	2	28	0.0714286	0.0705466	0.137174	CNGB1|GUCY2F	http://www.genome.jp/kegg-bin/show_pathway?hsa04744/hsa:1258%09red/hsa:2986%09red
Choline metabolism in cancer	hsa05231	7	99	0.0707071	0.00095223	0.00437089	DGKZ|SLC44A3|SOS1|AKT1|HGF|PLA2G4B|PLA2G4F	http://www.genome.jp/kegg-bin/show_pathway?hsa05231/hsa:255189%09red/hsa:6654%09red/hsa:8525%09red/hsa:126969%09red/hsa:207%09red/hsa:100137049%09red
PI3K-Akt signaling pathway	hsa04151	25	354	0.0706215	5.66015e-10	3.96211e-08	ITGA4|HSP90B1|AKT1|ITGA11|FLT1|THBS2|RELN|MAGI1|JAK1|MYB|KDR|MAGI2|IGF1R|IGF1|ITGB5|PPP2R2D|EIF4E2|CSF3R|HGF|ANGPT1|SGK3|SOS1|PPP2CA|GSK3B|LPAR5	http://www.genome.jp/kegg-bin/show_pathway?hsa04151/hsa:57121%09red/hsa:3480%09red/hsa:1441%09red/hsa:22801%09red/hsa:55844%09red/hsa:5515%09red/hsa:3479%09red/hsa:5649%09red/hsa:3791%09red/hsa:3693%09red/hsa:284%09red/hsa:7058%09red/hsa:7184%09red/hsa:3676%09red/hsa:23678%09red/hsa:3716%09red/hsa:6654%09red/hsa:9470%09red/hsa:207%09red/hsa:2932%09red/hsa:2321%09red/hsa:4602%09red/hsa:9223%09red/…
Colorectal cancer	hsa05210	6	86	0.0697674	0.00231987	0.00914879	TCF7|SOS1|DCC|GSK3B|AKT1|HGF	http://www.genome.jp/kegg-bin/show_pathway?hsa05210/hsa:6654%09red/hsa:6932%09red/hsa:207%09red/hsa:1630%09red/hsa:2932%09red
Serotonergic synapse	hsa04726	8	115	0.0695652	0.000464718	0.00265553	KCND2|KCNJ6|ITPR1|HTR4|HTR2A|PLA2G4B|GABRB3|PLA2G4F	http://www.genome.jp/kegg-bin/show_pathway?hsa04726/hsa:3708%09red/hsa:2562%09red/hsa:3751%09red/hsa:255189%09red/hsa:3356%09red/hsa:3360%09red/hsa:3763%09red/hsa:100137049%09red
Proteoglycans in cancer	hsa05205	14	203	0.0689655	4.413e-06	6.50337e-05	IGF1R|FZD3|ITGB5|SOS1|VAV3|CAMK2G|MAPK14|AKT1|GPC3|IGF1|HGF|WNT16|ITPR1|KDR	http://www.genome.jp/kegg-bin/show_pathway?hsa05205/hsa:3708%09red/hsa:1432%09red/hsa:3479%09red/hsa:818%09red/hsa:10451%09red/hsa:3480%09red/hsa:6654%09red/hsa:3791%09red/hsa:3693%09red/hsa:2719%09red/hsa:207%09red/hsa:7976%09red/hsa:51384%09red
Linoleic acid metabolism	hsa00591	2	29	0.0689655	0.0747065	0.144261	PLA2G4B|PLA2G4F	http://www.genome.jp/kegg-bin/show_pathway?hsa00591/hsa:255189%09red/hsa:100137049%09red
Dopaminergic synapse	hsa04728	9	131	0.0687023	0.000227719	0.00148282	GRIA1|KCNJ6|PPP2CA|PPP2R2D|CAMK2G|GSK3B|MAPK14|AKT1|ITPR1	http://www.genome.jp/kegg-bin/show_pathway?hsa04728/hsa:3708%09red/hsa:1432%09red/hsa:55844%09red/hsa:818%09red/hsa:5515%09red/hsa:2890%09red/hsa:2932%09red/hsa:3763%09red/hsa:207%09red
Gap junction	hsa04540	6	88	0.0681818	0.0025852	0.00965142	SOS1|HTR2A|GUCY1B1|HGF|ITPR1|GJD2	http://www.genome.jp/kegg-bin/show_pathway?hsa04540/hsa:3708%09red/hsa:6654%09red/hsa:3356%09red/hsa:2983%09red/hsa:57369%09red
Phospholipase D signaling pathway	hsa04072	10	148	0.0675676	0.00011798	0.000869326	DGKZ|GRM8|SOS1|AKT1|DNM1|HGF|PLA2G4B|GRM7|PLA2G4F|LPAR5	http://www.genome.jp/kegg-bin/show_pathway?hsa04072/hsa:1759%09red/hsa:57121%09red/hsa:255189%09red/hsa:6654%09red/hsa:2918%09red/hsa:8525%09red/hsa:207%09red/hsa:2917%09red/hsa:100137049%09red
Bacterial invasion of epithelial cells	hsa05100	5	74	0.0675676	0.00602475	0.0177572	VCL|DOCK1|DNM1|CTNNA2|CD2AP	http://www.genome.jp/kegg-bin/show_pathway?hsa05100/hsa:1496%09red/hsa:1759%09red/hsa:7414%09red/hsa:23607%09red/hsa:1793%09red
Rap1 signaling pathway	hsa04015	14	210	0.0666667	6.35686e-06	8.47582e-05	IGF1R|IGF1|ANGPT1|VAV3|SKAP1|MAPK14|AKT1|RAPGEF6|MAGI2|MAGI1|SIPA1L1|LPAR5|KDR|FLT1	http://www.genome.jp/kegg-bin/show_pathway?hsa04015/hsa:1432%09red/hsa:3479%09red/hsa:10451%09red/hsa:57121%09red/hsa:3480%09red/hsa:2321%09red/hsa:26037%09red/hsa:3791%09red/hsa:8631%09red/hsa:51735%09red/hsa:284%09red/hsa:9863%09red/hsa:207%09red/hsa:9223%09red
Glycosphingolipid biosynthesis - ganglio series	hsa00604	1	15	0.0666667	0.209327	0.290157	ST3GAL5	http://www.genome.jp/kegg-bin/show_pathway?hsa00604/hsa:8869%09red
Glycosphingolipid biosynthesis - globo and isoglobo series	hsa00603	1	15	0.0666667	0.209327	0.290157	FUT9	http://www.genome.jp/kegg-bin/show_pathway?hsa00603/hsa:10690%09red
Morphine addiction	hsa05032	6	91	0.0659341	0.00302504	0.0104569	KCNJ6|GABRR1|GABRG1|GABRB3|GABRA3|GABRA2	http://www.genome.jp/kegg-bin/show_pathway?hsa05032/hsa:2565%09red/hsa:2562%09red/hsa:2569%09red/hsa:3763%09red/hsa:2556%09red/hsa:2555%09red
Rheumatoid arthritis	hsa05323	6	91	0.0659341	0.00302504	0.0104569	CD28|CXCL12|ATP6V1G3|ATP6V0A1|ANGPT1|FLT1	http://www.genome.jp/kegg-bin/show_pathway?hsa05323/hsa:940%09red/hsa:2321%09red/hsa:127124%09red/hsa:535%09red/hsa:284%09red/hsa:6387%09red
Chronic myeloid leukemia	hsa05220	5	76	0.0657895	0.00668933	0.0195105	MECOM|AKT1|CTBP2|HGF|SOS1	http://www.genome.jp/kegg-bin/show_pathway?hsa05220/hsa:1488%09red/hsa:207%09red/hsa:2122%09red/hsa:6654%09red
Cushing syndrome	hsa04934	10	155	0.0645161	0.000168333	0.00114959	CACNA1H|TCF7|FZD3|CACNA1G|CAMK2G|KCNK2|GSK3B|WNT16|ITPR1|PBX1	http://www.genome.jp/kegg-bin/show_pathway?hsa04934/hsa:3708%09red/hsa:8913%09red/hsa:2932%09red/hsa:818%09red/hsa:5087%09red/hsa:8912%09red/hsa:6932%09red/hsa:3776%09red/hsa:7976%09red/hsa:51384%09red
Longevity regulating pathway - multiple species	hsa04213	4	62	0.0645161	0.015819	0.0406359	AKT1|IGF1R|IGF1|ATG5	http://www.genome.jp/kegg-bin/show_pathway?hsa04213/hsa:9474%09red/hsa:3480%09red/hsa:207%09red/hsa:3479%09red
MAPK signaling pathway	hsa04010	19	295	0.0644068	2.47261e-07	8.65413e-06	CACNA1H|RPS6KA1|IGF1R|IGF1|ANGPT1|SOS1|MECOM|CACNA1G|CACNA1E|DUSP10|MAPK14|AKT1|HGF|PLA2G4B|CACNA2D1|MAPKAPK3|PLA2G4F|KDR|FLT1	http://www.genome.jp/kegg-bin/show_pathway?hsa04010/hsa:7867%09red/hsa:1432%09red/hsa:3479%09red/hsa:777%09red/hsa:11221%09red/hsa:3480%09red/hsa:2321%09red/hsa:2122%09red/hsa:781%09red/hsa:255189%09red/hsa:6654%09red/hsa:3791%09red/hsa:6195%09red/hsa:284%09red/hsa:8912%09red/hsa:8913%09red/hsa:207%09red/hsa:100137049%09red
Human papillomavirus infection	hsa05165	21	330	0.0636364	7.0834e-08	3.30559e-06	TCF7|FZD3|ITGB5|CHD4|SOS1|PPP2CA|PPP2R2D|THBS2|NOTCH1|NOTCH2|GSK3B|AKT1|ITGA4|ITGA11|ATP6V1G3|RELN|MAGI1|JAK1|HGF|WNT16|ATP6V0A1	http://www.genome.jp/kegg-bin/show_pathway?hsa05165/hsa:3676%09red/hsa:55844%09red/hsa:2932%09red/hsa:51384%09red/hsa:207%09red/hsa:5515%09red/hsa:1108%09red/hsa:22801%09red/hsa:4851%09red/hsa:3716%09red/hsa:6654%09red/hsa:5649%09red/hsa:127124%09red/hsa:535%09red/hsa:3693%09red/hsa:6932%09red/hsa:9223%09red/hsa:7058%09red/hsa:7976%09red/hsa:4853%09red
Oocyte meiosis	hsa04114	8	128	0.0625	0.000900952	0.00420444	RPS6KA1|IGF1R|IGF1|PPP2CA|CAMK2G|MAPK14|CDC27|ITPR1	http://www.genome.jp/kegg-bin/show_pathway?hsa04114/hsa:3708%09red/hsa:1432%09red/hsa:3480%09red/hsa:996%09red/hsa:818%09red/hsa:5515%09red/hsa:3479%09red/hsa:6195%09red
Thiamine metabolism	hsa00730	1	16	0.0625	0.220851	0.30165	TPK1	http://www.genome.jp/kegg-bin/show_pathway?hsa00730/hsa:27010%09red
Mitophagy - animal	hsa04137	4	65	0.0615385	0.018343	0.0458574	MITF|CITED2|CALCOCO2|ATG5	http://www.genome.jp/kegg-bin/show_pathway?hsa04137/hsa:9474%09red/hsa:10241%09red/hsa:4286%09red/hsa:10370%09red
B cell receptor signaling pathway	hsa04662	5	82	0.0609756	0.00898814	0.0251668	HGF|AKT1|VAV3|SOS1|GSK3B	http://www.genome.jp/kegg-bin/show_pathway?hsa04662/hsa:6654%09red/hsa:207%09red/hsa:10451%09red/hsa:2932%09red
Acute myeloid leukemia	hsa05221	4	66	0.0606061	0.0192365	0.0476658	HGF|AKT1|TCF7|SOS1	http://www.genome.jp/kegg-bin/show_pathway?hsa05221/hsa:6654%09red/hsa:6932%09red/hsa:207%09red
Progesterone-mediated oocyte maturation	hsa04914	6	99	0.0606061	0.00447034	0.0145546	RPS6KA1|IGF1R|IGF1|CDC27|MAPK14|AKT1	http://www.genome.jp/kegg-bin/show_pathway?hsa04914/hsa:1432%09red/hsa:3480%09red/hsa:996%09red/hsa:3479%09red/hsa:6195%09red/hsa:207%09red
Phosphatidylinositol signaling system	hsa04070	6	99	0.0606061	0.00447034	0.0145546	DGKZ|INPP5A|INPP5B|MTMR14|ITPKB|ITPR1	http://www.genome.jp/kegg-bin/show_pathway?hsa04070/hsa:3708%09red/hsa:64419%09red/hsa:3632%09red/hsa:3633%09red/hsa:3707%09red/hsa:8525%09red
FoxO signaling pathway	hsa04068	8	132	0.0606061	0.00108677	0.00483008	IGF1R|IGF1|SGK3|SOS1|S1PR1|MAPK14|AKT1|HGF	http://www.genome.jp/kegg-bin/show_pathway?hsa04068/hsa:1432%09red/hsa:3480%09red/hsa:3479%09red/hsa:1901%09red/hsa:23678%09red/hsa:6654%09red/hsa:207%09red
Fructose and mannose metabolism	hsa00051	2	33	0.0606061	0.0920771	0.167413	PMM1|FPGT	http://www.genome.jp/kegg-bin/show_pathway?hsa00051/hsa:5372%09red/hsa:8790%09red
Adrenergic signaling in cardiomyocytes	hsa04261	9	149	0.0604027	0.00055371	0.00296678	ADRA1D|PPP2CA|ACTC1|CAMK2G|MAPK14|AKT1|PPP2R2D|SLC8A3|CACNA2D1	http://www.genome.jp/kegg-bin/show_pathway?hsa04261/hsa:1432%09red/hsa:55844%09red/hsa:818%09red/hsa:146%09red/hsa:5515%09red/hsa:6547%09red/hsa:781%09red/hsa:207%09red/hsa:70%09red
Gastric cancer	hsa05226	9	149	0.0604027	0.00055371	0.00296678	TCF7|FZD3|SOS1|RXRG|GSK3B|AKT1|HGF|WNT16|CTNNA2	http://www.genome.jp/kegg-bin/show_pathway?hsa05226/hsa:6258%09red/hsa:2932%09red/hsa:6654%09red/hsa:1496%09red/hsa:6932%09red/hsa:207%09red/hsa:7976%09red/hsa:51384%09red
Pathways in cancer	hsa05200	32	530	0.0603774	1.00321e-10	9.3633e-09	NKX3|TCF7|HSP90B1|AKT1|MITF|RXRG|NCOA1|MECOM|DCC|CXCR4|JAG2|TXNRD3|TXNRD1|IGF1R|IGF1|CAMK2G|JAK1|FZD3|CSF3R|SUFU|HGF|CXCL12|CTNNA2|BMP4|ALK|SOS1|NOTCH1|NOTCH2|GSK3B|WNT16|CTBP2|LPAR5	http://www.genome.jp/kegg-bin/show_pathway?hsa05200/hsa:51384%09red/hsa:7296%09red/hsa:57121%09red/hsa:238%09red/hsa:3480%09red/hsa:4824%09red/hsa:1441%09red/hsa:6932%09red/hsa:4286%09red/hsa:6258%09red/hsa:6387%09red/hsa:3479%09red/hsa:2122%09red/hsa:1630%09red/hsa:1488%09red/hsa:4851%09red/hsa:7184%09red/hsa:652%09red/hsa:8648%09red/hsa:3716%09red/hsa:114112%09red/hsa:3714%09red/hsa:6654%09red/…
Ras signaling pathway	hsa04014	14	232	0.0603448	1.8291e-05	0.000222673	IGF1R|IGF1|ANGPT1|SOS1|ABL2|ETS2|AKT1|SHOC2|HGF|PLA2G4B|RASAL2|PLA2G4F|KDR|FLT1	http://www.genome.jp/kegg-bin/show_pathway?hsa04014/hsa:3479%09red/hsa:27%09red/hsa:2114%09red/hsa:6654%09red/hsa:3480%09red/hsa:2321%09red/hsa:255189%09red/hsa:8036%09red/hsa:3791%09red/hsa:9462%09red/hsa:284%09red/hsa:207%09red/hsa:100137049%09red
Endocrine and other factor-regulated calcium reabsorption	hsa04961	3	50	0.06	0.0421894	0.091574	SLC8A3|DNM1|KL	http://www.genome.jp/kegg-bin/show_pathway?hsa04961/hsa:1759%09red/hsa:9365%09red/hsa:6547%09red
N-Glycan biosynthesis	hsa00510	3	50	0.06	0.0421894	0.091574	SRD5A3|B4GALT3|MAN1A2	http://www.genome.jp/kegg-bin/show_pathway?hsa00510/hsa:79644%09red/hsa:10905%09red/hsa:8703%09red
Long-term potentiation	hsa04720	4	67	0.0597015	0.0201566	0.0490769	RPS6KA1|CAMK2G|GRIA1|ITPR1	http://www.genome.jp/kegg-bin/show_pathway?hsa04720/hsa:3708%09red/hsa:6195%09red/hsa:818%09red/hsa:2890%09red
Melanogenesis	hsa04916	6	101	0.0594059	0.00489975	0.0152437	TCF7|FZD3|CAMK2G|GSK3B|MITF|WNT16	http://www.genome.jp/kegg-bin/show_pathway?hsa04916/hsa:2932%09red/hsa:818%09red/hsa:7976%09red/hsa:6932%09red/hsa:4286%09red/hsa:51384%09red
Thyroid hormone signaling pathway	hsa04919	7	119	0.0588235	0.00257312	0.00965142	BMP4|RXRG|NOTCH1|NOTCH2|GSK3B|AKT1|NCOA1	http://www.genome.jp/kegg-bin/show_pathway?hsa04919/hsa:6258%09red/hsa:652%09red/hsa:2932%09red/hsa:8648%09red/hsa:4851%09red/hsa:207%09red/hsa:4853%09red
Oxytocin signaling pathway	hsa04921	9	153	0.0588235	0.000662722	0.00331113	ITPR1|KCNJ6|RYR3|CAMK2G|GUCY1B1|RGS2|PLA2G4B|CACNA2D1|PLA2G4F	http://www.genome.jp/kegg-bin/show_pathway?hsa04921/hsa:3708%09red/hsa:818%09red/hsa:2983%09red/hsa:781%09red/hsa:255189%09red/hsa:6263%09red/hsa:3763%09red/hsa:5997%09red/hsa:100137049%09red
Shigellosis	hsa05131	4	68	0.0588235	0.0211032	0.0509388	MAPK14|DOCK1|VCL|ATG5	http://www.genome.jp/kegg-bin/show_pathway?hsa05131/hsa:9474%09red/hsa:7414%09red/hsa:1432%09red/hsa:1793%09red
Neurotrophin signaling pathway	hsa04722	7	119	0.0588235	0.00257312	0.00965142	RPS6KA1|SOS1|CAMK2G|GSK3B|MAPK14|AKT1|HGF	http://www.genome.jp/kegg-bin/show_pathway?hsa04722/hsa:1432%09red/hsa:2932%09red/hsa:818%09red/hsa:6195%09red/hsa:6654%09red/hsa:207%09red
Hippo signaling pathway	hsa04390	9	154	0.0584416	0.000692547	0.00334333	TCF7|BMP4|PPP2CA|PPP2R2D|GSK3B|FZD3|SOX2|WNT16|CTNNA2	http://www.genome.jp/kegg-bin/show_pathway?hsa04390/hsa:652%09red/hsa:55844%09red/hsa:2932%09red/hsa:5515%09red/hsa:6657%09red/hsa:1496%09red/hsa:6932%09red/hsa:7976%09red/hsa:51384%09red
AMPK signaling pathway	hsa04152	7	120	0.0583333	0.00268968	0.00990936	IGF1R|IGF1|ACACA|PPP2CA|PPP2R2D|AKT1|STRADB	http://www.genome.jp/kegg-bin/show_pathway?hsa04152/hsa:31%09red/hsa:3480%09red/hsa:55844%09red/hsa:5515%09red/hsa:3479%09red/hsa:55437%09red/hsa:207%09red
Chagas disease (American trypanosomiasis)	hsa05142	6	103	0.0582524	0.0053587	0.0163104	CFLAR|PPP2CA|PPP2R2D|C1QA|MAPK14|AKT1	http://www.genome.jp/kegg-bin/show_pathway?hsa05142/hsa:1432%09red/hsa:55844%09red/hsa:8837%09red/hsa:5515%09red/hsa:712%09red/hsa:207%09red
Prion diseases	hsa05020	2	35	0.0571429	0.101159	0.177106	NOTCH1|C1QA	http://www.genome.jp/kegg-bin/show_pathway?hsa05020/hsa:712%09red/hsa:4851%09red
Platelet activation	hsa04611	7	124	0.0564516	0.0031969	0.0109163	GP1BB|MAPK14|AKT1|GUCY1B1|PLA2G4B|ITPR1|PLA2G4F	http://www.genome.jp/kegg-bin/show_pathway?hsa04611/hsa:3708%09red/hsa:1432%09red/hsa:2812%09red/hsa:2983%09red/hsa:255189%09red/hsa:207%09red/hsa:100137049%09red
PD-L1 expression and PD-1 checkpoint pathway in cancer	hsa05235	5	89	0.0561798	0.0122976	0.033758	MAPK14|AKT1|CD28|ALK|JAK1	http://www.genome.jp/kegg-bin/show_pathway?hsa05235/hsa:207%09red/hsa:1432%09red/hsa:940%09red/hsa:238%09red/hsa:3716%09red
Regulation of actin cytoskeleton	hsa04810	12	214	0.0560748	0.000137071	0.000959496	ITGB5|SOS1|ARHGEF6|VCL|VAV3|DOCK1|ITGA4|ITGA11|CXCR4|HGF|CXCL12|LPAR5	http://www.genome.jp/kegg-bin/show_pathway?hsa04810/hsa:3676%09red/hsa:9459%09red/hsa:6387%09red/hsa:57121%09red/hsa:1793%09red/hsa:6654%09red/hsa:22801%09red/hsa:3693%09red/hsa:7414%09red/hsa:10451%09red/hsa:7852%09red
Alanine, aspartate and glutamate metabolism	hsa00250	2	36	0.0555556	0.10579	0.180617	ADSSL1|RIMKLB	http://www.genome.jp/kegg-bin/show_pathway?hsa00250/hsa:122622%09red/hsa:57494%09red
Melanoma	hsa05218	4	72	0.0555556	0.0251597	0.0597582	MITF|AKT1|IGF1R|IGF1	http://www.genome.jp/kegg-bin/show_pathway?hsa05218/hsa:4286%09red/hsa:3480%09red/hsa:207%09red/hsa:3479%09red
Other glycan degradation	hsa00511	1	18	0.0555556	0.243397	0.318464	FUCA2	http://www.genome.jp/kegg-bin/show_pathway?hsa00511/hsa:2519%09red
2-Oxocarboxylic acid metabolism	hsa01210	1	18	0.0555556	0.243397	0.318464	ACO2	http://www.genome.jp/kegg-bin/show_pathway?hsa01210/hsa:50%09red
Th1 and Th2 cell differentiation	hsa04658	5	92	0.0543478	0.013939	0.0368199	MAPK14|JAG2|NOTCH1|NOTCH2|JAK1	http://www.genome.jp/kegg-bin/show_pathway?hsa04658/hsa:1432%09red/hsa:4851%09red/hsa:3716%09red/hsa:4853%09red/hsa:3714%09red
Aldosterone-regulated sodium reabsorption	hsa04960	2	37	0.0540541	0.110476	0.18523	NEDD4L|IGF1	http://www.genome.jp/kegg-bin/show_pathway?hsa04960/hsa:3479%09red/hsa:23327%09red
Primary immunodeficiency	hsa05340	2	37	0.0540541	0.110476	0.18523	PTPRC|ADA	http://www.genome.jp/kegg-bin/show_pathway?hsa05340/hsa:100%09red/hsa:5788%09red
Thyroid cancer	hsa05216	2	37	0.0540541	0.110476	0.18523	TCF7|RXRG	http://www.genome.jp/kegg-bin/show_pathway?hsa05216/hsa:6258%09red/hsa:6932%09red
Inositol phosphate metabolism	hsa00562	4	74	0.0540541	0.0273518	0.0643571	INPP5A|INPP5B|ITPKB|MTMR14	http://www.genome.jp/kegg-bin/show_pathway?hsa00562/hsa:3632%09red/hsa:3633%09red/hsa:64419%09red/hsa:3707%09red
cGMP-PKG signaling pathway	hsa04022	9	167	0.0538922	0.0011903	0.00504645	MRVI1|ADRA1D|CNGB1|AKT1|GUCY1B1|RGS2|SLC8A3|ITPR1|NPPC	http://www.genome.jp/kegg-bin/show_pathway?hsa04022/hsa:3708%09red/hsa:6547%09red/hsa:2983%09red/hsa:5997%09red/hsa:146%09red/hsa:10335%09red/hsa:4880%09red/hsa:1258%09red/hsa:207%09red
IL-17 signaling pathway	hsa04657	5	93	0.0537634	0.0145172	0.037989	MAPK14|USP25|MAPK4|HSP90B1|GSK3B	http://www.genome.jp/kegg-bin/show_pathway?hsa04657/hsa:5596%09red/hsa:29761%09red/hsa:1432%09red/hsa:2932%09red/hsa:7184%09red
Fc gamma R-mediated phagocytosis	hsa04666	5	94	0.0531915	0.0151113	0.0391775	PLA2G4B|VAV3|PTPRC|PLA2G4F|AKT1	http://www.genome.jp/kegg-bin/show_pathway?hsa04666/hsa:255189%09red/hsa:10451%09red/hsa:207%09red/hsa:5788%09red/hsa:100137049%09red
Vascular smooth muscle contraction	hsa04270	7	132	0.0530303	0.00442705	0.0145546	MRVI1|ADRA1D|PLA2G4F|GUCY1B1|PLA2G4B|ITPR1|NPPC	http://www.genome.jp/kegg-bin/show_pathway?hsa04270/hsa:3708%09red/hsa:2983%09red/hsa:146%09red/hsa:255189%09red/hsa:10335%09red/hsa:4880%09red/hsa:100137049%09red
Pantothenate and CoA biosynthesis	hsa00770	1	19	0.0526316	0.254425	0.32829	DPYD	http://www.genome.jp/kegg-bin/show_pathway?hsa00770/hsa:1806%09red
Fatty acid metabolism	hsa01212	3	57	0.0526316	0.0572615	0.116654	ELOVL4|ACSL1|ACACA	http://www.genome.jp/kegg-bin/show_pathway?hsa01212/hsa:31%09red/hsa:6785%09red/hsa:2180%09red
Steroid biosynthesis	hsa00100	1	19	0.0526316	0.254425	0.32829	HSD17B7	http://www.genome.jp/kegg-bin/show_pathway?hsa00100/hsa:51478%09red
Thermogenesis	hsa04714	12	231	0.0519481	0.000267516	0.00170237	DPF3|NDUFA4|SMARCC1|SOS1|RPS6KA1|ARID1A|ACSL1|MAPK14|NDUFAF4|SMARCD3|HGF|KDM3A	http://www.genome.jp/kegg-bin/show_pathway?hsa04714/hsa:8110%09red/hsa:1432%09red/hsa:29078%09red/hsa:8289%09red/hsa:6195%09red/hsa:4697%09red/hsa:6604%09red/hsa:6654%09red/hsa:55818%09red/hsa:6599%09red/hsa:2180%09red
Hepatitis C	hsa05160	8	155	0.0516129	0.00282851	0.0101536	SOS1|CFLAR|PPP2CA|PPP2R2D|GSK3B|AKT1|JAK1|HGF	http://www.genome.jp/kegg-bin/show_pathway?hsa05160/hsa:55844%09red/hsa:2932%09red/hsa:8837%09red/hsa:5515%09red/hsa:3716%09red/hsa:6654%09red/hsa:207%09red
Synaptic vesicle cycle	hsa04721	4	78	0.0512821	0.0320683	0.0748259	ATP6V1G3|DNM1|ATP6V0A1|SYT1	http://www.genome.jp/kegg-bin/show_pathway?hsa04721/hsa:1759%09red/hsa:6857%09red/hsa:127124%09red/hsa:535%09red
Insulin signaling pathway	hsa04910	7	137	0.0510949	0.00535914	0.0163104	EIF4E2|ACACA|SOS1|AKT1|GSK3B|PTPRF|HGF	http://www.genome.jp/kegg-bin/show_pathway?hsa04910/hsa:31%09red/hsa:2932%09red/hsa:6654%09red/hsa:9470%09red/hsa:5792%09red/hsa:207%09red
Aldosterone synthesis and secretion	hsa04925	5	98	0.0510204	0.0176498	0.044522	CACNA1H|DAGLA|CAMK2G|ITPR1|CACNA1G	http://www.genome.jp/kegg-bin/show_pathway?hsa04925/hsa:3708%09red/hsa:8912%09red/hsa:8913%09red/hsa:747%09red/hsa:818%09red
Estrogen signaling pathway	hsa04915	7	138	0.0507246	0.00556196	0.0167457	NCOA1|KCNJ6|SOS1|HSP90B1|AKT1|HGF|ITPR1	http://www.genome.jp/kegg-bin/show_pathway?hsa04915/hsa:3708%09red/hsa:8648%09red/hsa:6654%09red/hsa:3763%09red/hsa:207%09red/hsa:7184%09red
Complement and coagulation cascades	hsa04610	4	79	0.0506329	0.0333171	0.0770974	MBL|F5|C1QA|SERPINF2	http://www.genome.jp/kegg-bin/show_pathway?hsa04610/hsa:712%09red/hsa:5345%09red/hsa:2153%09red/hsa:4153%09red
Viral myocarditis	hsa05416	3	60	0.05	0.0643978	0.126982	ABL2|EIF4G2|CD28	http://www.genome.jp/kegg-bin/show_pathway?hsa05416/hsa:940%09red/hsa:27%09red/hsa:1982%09red
Ferroptosis	hsa04216	2	40	0.05	0.124846	0.204426	ACSL1|ATG5	http://www.genome.jp/kegg-bin/show_pathway?hsa04216/hsa:9474%09red/hsa:2180%09red
Transcriptional misregulation in cancer	hsa05202	9	186	0.0483871	0.00240036	0.00933474	IGF1R|IGF1|RXRG|AFF1|TSPAN7|MITF|WNT16|FLT1|PBX1	http://www.genome.jp/kegg-bin/show_pathway?hsa05202/hsa:7102%09red/hsa:6258%09red/hsa:3479%09red/hsa:3480%09red/hsa:2321%09red/hsa:5087%09red/hsa:4299%09red/hsa:4286%09red/hsa:51384%09red
Peroxisome	hsa04146	4	83	0.0481928	0.0385931	0.0857623	PEX5L|ACSL1|PEX16|GSTK1	http://www.genome.jp/kegg-bin/show_pathway?hsa04146/hsa:9409%09red/hsa:51555%09red/hsa:373156%09red/hsa:2180%09red
Chemokine signaling pathway	hsa04062	9	190	0.0473684	0.00274943	0.00999792	ITK|SOS1|VAV3|GSK3B|AKT1|CXCR4|HGF|CXCL12|CXCL14	http://www.genome.jp/kegg-bin/show_pathway?hsa04062/hsa:6387%09red/hsa:2932%09red/hsa:10451%09red/hsa:3702%09red/hsa:6654%09red/hsa:9547%09red/hsa:207%09red/hsa:7852%09red
Tight junction	hsa04530	8	170	0.0470588	0.00481096	0.0152183	JAM3|PPP2CA|PPP2R2D|ACTR3B|NEDD4L|RAPGEF6|MAGI1|ACTR2	http://www.genome.jp/kegg-bin/show_pathway?hsa04530/hsa:51735%09red/hsa:55844%09red/hsa:10097%09red/hsa:83700%09red/hsa:23327%09red/hsa:5515%09red/hsa:9223%09red/hsa:57180%09red
Type I diabetes mellitus	hsa04940	2	43	0.0465116	0.139629	0.22151	PTPRN2|CD28	http://www.genome.jp/kegg-bin/show_pathway?hsa04940/hsa:5799%09red/hsa:940%09red
Insulin resistance	hsa04931	5	108	0.0462963	0.0251838	0.0597582	MLXIPL|PTPRF|RPS6KA1|AKT1|GSK3B	http://www.genome.jp/kegg-bin/show_pathway?hsa04931/hsa:51085%09red/hsa:6195%09red/hsa:5792%09red/hsa:207%09red/hsa:2932%09red
Carbohydrate digestion and absorption	hsa04973	2	44	0.0454545	0.144637	0.226249	AKT1|MGA	http://www.genome.jp/kegg-bin/show_pathway?hsa04973/hsa:8972%09red/hsa:207%09red
Endocytosis	hsa04144	11	244	0.045082	0.00143018	0.00588896	CAPZA2|IGF1R|SPG21|RAB11FIP2|RUFY1|NEDD4L|AGAP3|DNM1|ARFGEF1|CXCR4|GBF1	http://www.genome.jp/kegg-bin/show_pathway?hsa04144/hsa:80230%09red/hsa:22841%09red/hsa:51324%09red/hsa:3480%09red/hsa:116988%09red/hsa:1759%09red/hsa:7852%09red/hsa:8729%09red/hsa:830%09red/hsa:10565%09red/hsa:23327%09red
Basal transcription factors	hsa03022	2	45	0.0444444	0.149683	0.23284	GTF2H1|TAF4	http://www.genome.jp/kegg-bin/show_pathway?hsa03022/hsa:6874%09red/hsa:2965%09red
Salivary secretion	hsa04970	4	90	0.0444444	0.0489086	0.103746	RYR3|ITPR1|ADRA1D|GUCY1B1	http://www.genome.jp/kegg-bin/show_pathway?hsa04970/hsa:3708%09red/hsa:146%09red/hsa:6263%09red/hsa:2983%09red
Type II diabetes mellitus	hsa04930	2	46	0.0434783	0.154763	0.235509	CACNA1E|CACNA1G	http://www.genome.jp/kegg-bin/show_pathway?hsa04930/hsa:8913%09red/hsa:777%09red
Adipocytokine signaling pathway	hsa04920	3	69	0.0434783	0.0880734	0.163315	AKT1|RXRG|ACSL1	http://www.genome.jp/kegg-bin/show_pathway?hsa04920/hsa:6258%09red/hsa:207%09red/hsa:2180%09red
Renal cell carcinoma	hsa05211	3	69	0.0434783	0.0880734	0.163315	HGF|AKT1|SOS1	http://www.genome.jp/kegg-bin/show_pathway?hsa05211/hsa:6654%09red/hsa:207%09red
Renin secretion	hsa04924	3	69	0.0434783	0.0880734	0.163315	ITPR1|GUCY1B1|ADCYAP1	http://www.genome.jp/kegg-bin/show_pathway?hsa04924/hsa:3708%09red/hsa:116%09red/hsa:2983%09red
Renin-angiotensin system	hsa04614	1	23	0.0434783	0.296953	0.369542	ENPEP	http://www.genome.jp/kegg-bin/show_pathway?hsa04614/hsa:2028%09red
Mismatch repair	hsa03430	1	23	0.0434783	0.296953	0.369542	RFC2	http://www.genome.jp/kegg-bin/show_pathway?hsa03430/hsa:5982%09red
Fluid shear stress and atherosclerosis	hsa05418	6	139	0.0431655	0.0199396	0.0489746	BMP4|HSP90B1|MAPK14|AKT1|NPPC|KDR	http://www.genome.jp/kegg-bin/show_pathway?hsa05418/hsa:1432%09red/hsa:652%09red/hsa:3791%09red/hsa:4880%09red/hsa:207%09red/hsa:7184%09red
RIG-I-like receptor signaling pathway	hsa04622	3	70	0.0428571	0.0909018	0.166356	MAPK14|RNF125|ATG5	http://www.genome.jp/kegg-bin/show_pathway?hsa04622/hsa:9474%09red/hsa:1432%09red/hsa:54941%09red
Metabolic pathways	hsa01100	61	1433	0.042568	9.73118e-13	1.36237e-10	B4GALNT4|ATP6V0A1|GCH1|CTPS2|AMPD3|SEPSECS|NDUFA4|P4HA1|TPK1|PMM1|FHIT|DGKZ|ENTPD1|DPYD|CMPK1|NDST2|PLA2G4F|ITPKB|B4GALT3|OGDHL|B4GALT4|HSD17B7|ST3GAL3|ENTPD5|MTMR14|ACACA|ST3GAL6|GUCY2F|INPP5A|LARGE1|NME7|MGA|CHST9|ENO2|RIMKLB|GALNT9|ADA|ST3GAL5|PLA2G4B|ADSSL1|ACO2|ADK|MAN1A2|GPHN|SUCLG2|AK9|L2HGDH|INPP5B|GALNT11|ACSL1|GALNT18|KL|ELOVL4|FPGT|ATP6V1G3|ECHDC1|PDE6D|GUCY1B1|AHCY|FUT9|GSTK1	http://www.genome.jp/kegg-bin/show_pathway?hsa01100/hsa:9215%09red/hsa:2986%09red/hsa:55753%09red/hsa:2983%09red/hsa:10690%09red/hsa:8790%09red/hsa:50614%09red/hsa:338707%09red/hsa:3707%09red/hsa:255189%09red/hsa:5147%09red/hsa:535%09red/hsa:27010%09red/hsa:191%09red/hsa:6487%09red/hsa:272%09red/hsa:56474%09red/hsa:10905%09red/hsa:2026%09red/hsa:55862%09red/hsa:221264%09red/hsa:100%09red/hsa:3731…
Ether lipid metabolism	hsa00565	2	47	0.0425532	0.159876	0.238113	PLA2G4B|PLA2G4F	http://www.genome.jp/kegg-bin/show_pathway?hsa00565/hsa:255189%09red/hsa:100137049%09red
Hedgehog signaling pathway	hsa04340	2	47	0.0425532	0.159876	0.238113	SUFU|GSK3B	http://www.genome.jp/kegg-bin/show_pathway?hsa04340/hsa:51684%09red/hsa:2932%09red
TGF-beta signaling pathway	hsa04350	4	94	0.0425532	0.0554196	0.114099	PPP2CA|SMAD5|BMP4|ACVR1C	http://www.genome.jp/kegg-bin/show_pathway?hsa04350/hsa:130399%09red/hsa:5515%09red/hsa:652%09red/hsa:4090%09red
Nucleotide excision repair	hsa03420	2	47	0.0425532	0.159876	0.238113	GTF2H1|RFC2	http://www.genome.jp/kegg-bin/show_pathway?hsa03420/hsa:5982%09red/hsa:2965%09red
Protein processing in endoplasmic reticulum	hsa04141	7	165	0.0424242	0.0135034	0.0360092	HSP90B1|DNAJC3|EDEM1|SAR1B|ATF6|UGGT2|MAN1A2	http://www.genome.jp/kegg-bin/show_pathway?hsa04141/hsa:10905%09red/hsa:22926%09red/hsa:55757%09red/hsa:51128%09red/hsa:5611%09red/hsa:9695%09red/hsa:7184%09red
cAMP signaling pathway	hsa04024	9	214	0.0420561	0.00576752	0.0171798	GRIA1|CNGB1|VAV3|CAMK2G|VIP|AKT1|CNGA2|HTR4|ADCYAP1	http://www.genome.jp/kegg-bin/show_pathway?hsa04024/hsa:818%09red/hsa:207%09red/hsa:2890%09red/hsa:7432%09red/hsa:116%09red/hsa:3360%09red/hsa:1260%09red/hsa:1258%09red/hsa:10451%09red
Sphingolipid signaling pathway	hsa04071	5	119	0.0420168	0.0355529	0.0809334	MAPK14|PPP2CA|S1PR1|AKT1|PPP2R2D	http://www.genome.jp/kegg-bin/show_pathway?hsa04071/hsa:55844%09red/hsa:1432%09red/hsa:207%09red/hsa:5515%09red/hsa:1901%09red
Amino sugar and nucleotide sugar metabolism	hsa00520	2	48	0.0416667	0.16502	0.243187	PMM1|FPGT	http://www.genome.jp/kegg-bin/show_pathway?hsa00520/hsa:5372%09red/hsa:8790%09red
p53 signaling pathway	hsa04115	3	72	0.0416667	0.0966702	0.17463	IGF1|SIAH1|SESN3	http://www.genome.jp/kegg-bin/show_pathway?hsa04115/hsa:143686%09red/hsa:3479%09red/hsa:6477%09red
Vitamin digestion and absorption	hsa04977	1	24	0.0416667	0.307201	0.378926	MMACHC	http://www.genome.jp/kegg-bin/show_pathway?hsa04977/hsa:25974%09red
Glycerophospholipid metabolism	hsa00564	4	97	0.0412371	0.0605939	0.121188	DGKZ|PLA2G4B|PNPLA7|PLA2G4F	http://www.genome.jp/kegg-bin/show_pathway?hsa00564/hsa:255189%09red/hsa:8525%09red/hsa:375775%09red/hsa:100137049%09red
Platinum drug resistance	hsa01524	3	73	0.0410959	0.099609	0.177106	AKT1|REV3L|ATP7B	http://www.genome.jp/kegg-bin/show_pathway?hsa01524/hsa:5980%09red/hsa:540%09red/hsa:207%09red
Leishmaniasis	hsa05140	3	74	0.0405405	0.102583	0.178406	MAPK14|ITGA4|JAK1	http://www.genome.jp/kegg-bin/show_pathway?hsa05140/hsa:1432%09red/hsa:3676%09red/hsa:3716%09red
Gastric acid secretion	hsa04971	3	75	0.04	0.105593	0.180617	ITPR1|CAMK2G|KCNK2	http://www.genome.jp/kegg-bin/show_pathway?hsa04971/hsa:3708%09red/hsa:3776%09red/hsa:818%09red
Human cytomegalovirus infection	hsa05163	9	225	0.04	0.00780316	0.0222947	ITPR1|SOS1|JAK1|GSK3B|MAPK14|AKT1|CXCR4|HGF|CXCL12	http://www.genome.jp/kegg-bin/show_pathway?hsa05163/hsa:3708%09red/hsa:1432%09red/hsa:6387%09red/hsa:2932%09red/hsa:3716%09red/hsa:6654%09red/hsa:207%09red/hsa:7852%09red
Pancreatic cancer	hsa05212	3	75	0.04	0.105593	0.180617	ARHGEF6|AKT1|JAK1	http://www.genome.jp/kegg-bin/show_pathway?hsa05212/hsa:9459%09red/hsa:207%09red/hsa:3716%09red
Vibrio cholerae infection	hsa05110	2	50	0.04	0.17539	0.257117	ATP6V1G3|ATP6V0A1	http://www.genome.jp/kegg-bin/show_pathway?hsa05110/hsa:127124%09red/hsa:535%09red
Amyotrophic lateral sclerosis (ALS)	hsa05014	2	51	0.0392157	0.180614	0.262031	MAPK14|GRIA1	http://www.genome.jp/kegg-bin/show_pathway?hsa05014/hsa:1432%09red/hsa:2890%09red
Relaxin signaling pathway	hsa04926	5	130	0.0384615	0.0482152	0.103055	MAPK14|AKT1|RXFP2|HGF|SOS1	http://www.genome.jp/kegg-bin/show_pathway?hsa04926/hsa:6654%09red/hsa:1432%09red/hsa:207%09red/hsa:122042%09red
Drug metabolism - other enzymes	hsa00983	3	79	0.0379747	0.117966	0.194297	CMPK1|NME7|DPYD	http://www.genome.jp/kegg-bin/show_pathway?hsa00983/hsa:51727%09red/hsa:1806%09red/hsa:29922%09red
RNA degradation	hsa03018	3	79	0.0379747	0.117966	0.194297	ENO2|BTG1|EDC4	http://www.genome.jp/kegg-bin/show_pathway?hsa03018/hsa:694%09red/hsa:23644%09red/hsa:2026%09red
Glucagon signaling pathway	hsa04922	4	106	0.0377358	0.0775829	0.148789	AKT1|CAMK2G|ACACA|ITPR1	http://www.genome.jp/kegg-bin/show_pathway?hsa04922/hsa:3708%09red/hsa:31%09red/hsa:207%09red/hsa:818%09red
Th17 cell differentiation	hsa04659	4	107	0.0373832	0.0796034	0.151625	MAPK14|RXRG|ROR1|JAK1	http://www.genome.jp/kegg-bin/show_pathway?hsa04659/hsa:6258%09red/hsa:1432%09red/hsa:3716%09red/hsa:6095%09red
Jak-STAT signaling pathway	hsa04630	6	162	0.037037	0.0372086	0.0840194	SOS1|AKT1|CSF3R|JAK1|HGF|IL22RA2	http://www.genome.jp/kegg-bin/show_pathway?hsa04630/hsa:6654%09red/hsa:1441%09red/hsa:116379%09red/hsa:207%09red/hsa:3716%09red
Spliceosome	hsa03040	5	135	0.037037	0.0547456	0.113546	CDC5L|HNRNPK|TCERG1|CDC40|SF3A3	http://www.genome.jp/kegg-bin/show_pathway?hsa03040/hsa:988%09red/hsa:3190%09red/hsa:10946%09red/hsa:51362%09red/hsa:10915%09red
Biosynthesis of unsaturated fatty acids	hsa01040	1	27	0.037037	0.337058	0.3999	ELOVL4	http://www.genome.jp/kegg-bin/show_pathway?hsa01040/hsa:6785%09red
Fatty acid elongation	hsa00062	1	27	0.037037	0.337058	0.3999	ELOVL4	http://www.genome.jp/kegg-bin/show_pathway?hsa00062/hsa:6785%09red
Ubiquitin mediated proteolysis	hsa04120	5	137	0.0364964	0.0574939	0.116654	CDC27|NEDD4L|HERC2|SIAH1|UBE2E3	http://www.genome.jp/kegg-bin/show_pathway?hsa04120/hsa:6477%09red/hsa:10477%09red/hsa:8924%09red/hsa:23327%09red/hsa:996%09red
Taste transduction	hsa04742	3	83	0.0361446	0.130848	0.210559	PKD2L1|GABRA3|GABRA2	http://www.genome.jp/kegg-bin/show_pathway?hsa04742/hsa:9033%09red/hsa:2556%09red/hsa:2555%09red
Cholinergic synapse	hsa04725	4	112	0.0357143	0.090091	0.165957	AKT1|CAMK2G|KCNJ6|ITPR1	http://www.genome.jp/kegg-bin/show_pathway?hsa04725/hsa:3708%09red/hsa:3763%09red/hsa:207%09red/hsa:818%09red
Butanoate metabolism	hsa00650	1	28	0.0357143	0.346722	0.40963	L2HGDH	http://www.genome.jp/kegg-bin/show_pathway?hsa00650/hsa:79944%09red
Insulin secretion	hsa04911	3	86	0.0348837	0.140817	0.22151	CAMK2G|PCLO|ADCYAP1	http://www.genome.jp/kegg-bin/show_pathway?hsa04911/hsa:116%09red/hsa:818%09red/hsa:27445%09red
Cardiac muscle contraction	hsa04260	3	86	0.0348837	0.140817	0.22151	ACTC1|SLC8A3|CACNA2D1	http://www.genome.jp/kegg-bin/show_pathway?hsa04260/hsa:70%09red/hsa:6547%09red/hsa:781%09red
Carbon metabolism	hsa01200	4	117	0.034188	0.101203	0.177106	SUCLG2|ENO2|ACO2|OGDHL	http://www.genome.jp/kegg-bin/show_pathway?hsa01200/hsa:8801%09red/hsa:2026%09red/hsa:55753%09red/hsa:50%09red
Lysine degradation	hsa00310	2	59	0.0338983	0.223087	0.303225	EZH1|KMT2C	http://www.genome.jp/kegg-bin/show_pathway?hsa00310/hsa:2145%09red/hsa:58508%09red
Tuberculosis	hsa05152	6	179	0.0335196	0.0547218	0.113546	NFYB|CAMK2G|MAPK14|AKT1|ATP6V0A1|JAK1	http://www.genome.jp/kegg-bin/show_pathway?hsa05152/hsa:1432%09red/hsa:818%09red/hsa:3716%09red/hsa:4801%09red/hsa:535%09red/hsa:207%09red
Steroid hormone biosynthesis	hsa00140	2	60	0.0333333	0.228457	0.309024	SRD5A3|HSD17B7	http://www.genome.jp/kegg-bin/show_pathway?hsa00140/hsa:51478%09red/hsa:79644%09red
Glyoxylate and dicarboxylate metabolism	hsa00630	1	30	0.0333333	0.36563	0.430153	ACO2	http://www.genome.jp/kegg-bin/show_pathway?hsa00630/hsa:50%09red
mRNA surveillance pathway	hsa03015	3	91	0.032967	0.157967	0.238113	PPP2CA|PPP2R2D|WDR33	http://www.genome.jp/kegg-bin/show_pathway?hsa03015/hsa:5515%09red/hsa:55339%09red/hsa:55844%09red
Phagosome	hsa04145	5	152	0.0328947	0.0805689	0.152428	MBL|THBS2|ITGB5|ATP6V1G3|ATP6V0A1	http://www.genome.jp/kegg-bin/show_pathway?hsa04145/hsa:535%09red/hsa:127124%09red/hsa:7058%09red/hsa:3693%09red/hsa:4153%09red
Glycerolipid metabolism	hsa00561	2	61	0.0327869	0.233836	0.313273	DGKZ|MOGAT1	http://www.genome.jp/kegg-bin/show_pathway?hsa00561/hsa:8525%09red/hsa:116255%09red
Kaposi sarcoma-associated herpesvirus infection	hsa05167	6	186	0.0322581	0.0631646	0.125433	ATG3|GSK3B|MAPK14|AKT1|JAK1|ITPR1	http://www.genome.jp/kegg-bin/show_pathway?hsa05167/hsa:3708%09red/hsa:1432%09red/hsa:2932%09red/hsa:64422%09red/hsa:3716%09red/hsa:207%09red
Small cell lung cancer	hsa05222	3	93	0.0322581	0.165	0.243187	AKT1|RXRG|FHIT	http://www.genome.jp/kegg-bin/show_pathway?hsa05222/hsa:6258%09red/hsa:207%09red/hsa:2272%09red
Galactose metabolism	hsa00052	1	31	0.0322581	0.374878	0.439188	MGA	http://www.genome.jp/kegg-bin/show_pathway?hsa00052/hsa:8972%09red
Arachidonic acid metabolism	hsa00590	2	63	0.031746	0.244615	0.318568	PLA2G4B|PLA2G4F	http://www.genome.jp/kegg-bin/show_pathway?hsa00590/hsa:255189%09red/hsa:100137049%09red
Osteoclast differentiation	hsa04380	4	128	0.03125	0.12771	0.2079	MAPK14|MITF|JAK1|AKT1	http://www.genome.jp/kegg-bin/show_pathway?hsa04380/hsa:1432%09red/hsa:207%09red/hsa:4286%09red/hsa:3716%09red
Hematopoietic cell lineage	hsa04640	3	97	0.0309278	0.179331	0.261525	ITGA4|CSF3R|GP1BB	http://www.genome.jp/kegg-bin/show_pathway?hsa04640/hsa:3676%09red/hsa:1441%09red/hsa:2812%09red
Necroptosis	hsa04217	5	162	0.0308642	0.0983099	0.176454	PLA2G4B|CAMK2G|CFLAR|PLA2G4F|JAK1	http://www.genome.jp/kegg-bin/show_pathway?hsa04217/hsa:255189%09red/hsa:8837%09red/hsa:818%09red/hsa:100137049%09red/hsa:3716%09red
Hepatitis B	hsa05161	5	163	0.0306748	0.100184	0.177106	MAPK14|AKT1|HGF|SOS1|JAK1	http://www.genome.jp/kegg-bin/show_pathway?hsa05161/hsa:6654%09red/hsa:1432%09red/hsa:207%09red/hsa:3716%09red
Aminoacyl-tRNA biosynthesis	hsa00970	2	66	0.030303	0.260813	0.334989	DARS|SEPSECS	http://www.genome.jp/kegg-bin/show_pathway?hsa00970/hsa:51091%09red/hsa:1615%09red
beta-Alanine metabolism	hsa00410	1	33	0.030303	0.392972	0.456565	DPYD	http://www.genome.jp/kegg-bin/show_pathway?hsa00410/hsa:1806%09red
MicroRNAs in cancer	hsa05206	9	299	0.0301003	0.0380824	0.0853047	TP63|FZD3|SOS1|NOTCH1|KIF23|HNRNPK|FOXP1|NOTCH2|HGF	http://www.genome.jp/kegg-bin/show_pathway?hsa05206/hsa:9493%09red/hsa:27086%09red/hsa:6654%09red/hsa:8626%09red/hsa:3190%09red/hsa:4851%09red/hsa:7976%09red/hsa:4853%09red
Oxidative phosphorylation	hsa00190	4	133	0.0300752	0.140625	0.22151	LHPP|NDUFA4|ATP6V1G3|ATP6V0A1	http://www.genome.jp/kegg-bin/show_pathway?hsa00190/hsa:4697%09red/hsa:127124%09red/hsa:535%09red/hsa:64077%09red
Viral protein interaction with cytokine and cytokine receptor	hsa04061	3	100	0.03	0.190294	0.269102	CXCL12|CXCL14|CXCR4	http://www.genome.jp/kegg-bin/show_pathway?hsa04061/hsa:9547%09red/hsa:6387%09red/hsa:7852%09red
Staphylococcus aureus infection	hsa05150	2	68	0.0294118	0.271618	0.345696	MBL|C1QA	http://www.genome.jp/kegg-bin/show_pathway?hsa05150/hsa:712%09red/hsa:4153%09red
Amphetamine addiction	hsa05031	2	68	0.0294118	0.271618	0.345696	CAMK2G|GRIA1	http://www.genome.jp/kegg-bin/show_pathway?hsa05031/hsa:818%09red/hsa:2890%09red
SNARE interactions in vesicular transport	hsa04130	1	34	0.0294118	0.401822	0.463005	STX17	http://www.genome.jp/kegg-bin/show_pathway?hsa04130/hsa:55014%09red
Pentose and glucuronate interconversions	hsa00040	1	34	0.0294118	0.401822	0.463005	KL	http://www.genome.jp/kegg-bin/show_pathway?hsa00040/hsa:9365%09red
Alzheimer disease	hsa05010	5	171	0.0292398	0.115811	0.193018	RYR3|ATF6|NDUFA4|ITPR1|GSK3B	http://www.genome.jp/kegg-bin/show_pathway?hsa05010/hsa:3708%09red/hsa:6263%09red/hsa:4697%09red/hsa:2932%09red/hsa:22926%09red
Apelin signaling pathway	hsa04371	4	137	0.0291971	0.151313	0.234076	AKT1|SLC8A3|ITPR1|RYR3	http://www.genome.jp/kegg-bin/show_pathway?hsa04371/hsa:3708%09red/hsa:6263%09red/hsa:207%09red/hsa:6547%09red
Measles	hsa05162	4	138	0.0289855	0.154033	0.235509	AKT1|CD28|JAK1|GSK3B	http://www.genome.jp/kegg-bin/show_pathway?hsa05162/hsa:207%09red/hsa:940%09red/hsa:3716%09red/hsa:2932%09red
C-type lectin receptor signaling pathway	hsa04625	3	104	0.0288462	0.205163	0.287228	MAPK14|AKT1|ITPR1	http://www.genome.jp/kegg-bin/show_pathway?hsa04625/hsa:3708%09red/hsa:1432%09red/hsa:207%09red
Toll-like receptor signaling pathway	hsa04620	3	104	0.0288462	0.205163	0.287228	MAPK14|AKT1|TOLLIP	http://www.genome.jp/kegg-bin/show_pathway?hsa04620/hsa:54472%09red/hsa:1432%09red/hsa:207%09red
Parathyroid hormone synthesis, secretion and action	hsa04928	3	106	0.0283019	0.212695	0.291934	RXRG|ITPR1|KL	http://www.genome.jp/kegg-bin/show_pathway?hsa04928/hsa:3708%09red/hsa:9365%09red/hsa:6258%09red
NOD-like receptor signaling pathway	hsa04621	5	178	0.0280899	0.130373	0.210559	MAPK14|NEK7|ITPR1|JAK1|ATG5	http://www.genome.jp/kegg-bin/show_pathway?hsa04621/hsa:9474%09red/hsa:3708%09red/hsa:1432%09red/hsa:140609%09red/hsa:3716%09red
Starch and sucrose metabolism	hsa00500	1	36	0.0277778	0.419137	0.479014	MGA	http://www.genome.jp/kegg-bin/show_pathway?hsa00500/hsa:8972%09red
DNA replication	hsa03030	1	36	0.0277778	0.419137	0.479014	RFC2	http://www.genome.jp/kegg-bin/show_pathway?hsa03030/hsa:5982%09red
Thyroid hormone synthesis	hsa04918	2	74	0.027027	0.303965	0.376594	ITPR1|HSP90B1	http://www.genome.jp/kegg-bin/show_pathway?hsa04918/hsa:3708%09red/hsa:7184%09red
Non-alcoholic fatty liver disease (NAFLD)	hsa04932	4	149	0.0268456	0.185089	0.264034	MLXIPL|AKT1|NDUFA4|GSK3B	http://www.genome.jp/kegg-bin/show_pathway?hsa04932/hsa:51085%09red/hsa:4697%09red/hsa:207%09red/hsa:2932%09red
TNF signaling pathway	hsa04668	3	112	0.0267857	0.235623	0.314164	MAPK14|AKT1|CFLAR	http://www.genome.jp/kegg-bin/show_pathway?hsa04668/hsa:8837%09red/hsa:1432%09red/hsa:207%09red
Biosynthesis of amino acids	hsa01230	2	75	0.0266667	0.309335	0.379441	ENO2|ACO2	http://www.genome.jp/kegg-bin/show_pathway?hsa01230/hsa:2026%09red/hsa:50%09red
Toxoplasmosis	hsa05145	3	113	0.0265487	0.239486	0.316508	MAPK14|AKT1|JAK1	http://www.genome.jp/kegg-bin/show_pathway?hsa05145/hsa:1432%09red/hsa:207%09red/hsa:3716%09red
PPAR signaling pathway	hsa03320	2	76	0.0263158	0.314697	0.381451	RXRG|ACSL1	http://www.genome.jp/kegg-bin/show_pathway?hsa03320/hsa:6258%09red/hsa:2180%09red
Pertussis	hsa05133	2	76	0.0263158	0.314697	0.381451	MAPK14|C1QA	http://www.genome.jp/kegg-bin/show_pathway?hsa05133/hsa:1432%09red/hsa:712%09red
Allograft rejection	hsa05330	1	38	0.0263158	0.435951	0.493517	CD28	http://www.genome.jp/kegg-bin/show_pathway?hsa05330/hsa:940%09red
Pyruvate metabolism	hsa00620	1	39	0.025641	0.444175	0.495494	ACACA	http://www.genome.jp/kegg-bin/show_pathway?hsa00620/hsa:31%09red
Viral carcinogenesis	hsa05203	5	201	0.0248756	0.183439	0.263399	HDAC9|GTF2H1|HNRNPK|CHD4|JAK1	http://www.genome.jp/kegg-bin/show_pathway?hsa05203/hsa:3190%09red/hsa:9734%09red/hsa:1108%09red/hsa:3716%09red/hsa:2965%09red
Epstein-Barr virus infection	hsa05169	5	201	0.0248756	0.183439	0.263399	MAPK14|AKT1|RPN2|ENTPD1|JAK1	http://www.genome.jp/kegg-bin/show_pathway?hsa05169/hsa:207%09red/hsa:5707%09red/hsa:1432%09red/hsa:953%09red/hsa:3716%09red
Lysosome	hsa04142	3	123	0.0243902	0.278616	0.352998	SLC17A5|ATP6V0A1|AP1S3	http://www.genome.jp/kegg-bin/show_pathway?hsa04142/hsa:26503%09red/hsa:130340%09red/hsa:535%09red
Graft-versus-host disease	hsa05332	1	41	0.0243902	0.460266	0.511406	CD28	http://www.genome.jp/kegg-bin/show_pathway?hsa05332/hsa:940%09red
Cell cycle	hsa04110	3	124	0.0241935	0.282567	0.354792	CDC27|RAD21|GSK3B	http://www.genome.jp/kegg-bin/show_pathway?hsa04110/hsa:5885%09red/hsa:996%09red/hsa:2932%09red
Influenza A	hsa05164	4	167	0.0239521	0.239642	0.316508	AKT1|CALCOCO2|JAK1|DNAJC3	http://www.genome.jp/kegg-bin/show_pathway?hsa05164/hsa:10241%09red/hsa:207%09red/hsa:5611%09red/hsa:3716%09red
Cytokine-cytokine receptor interaction	hsa04060	7	294	0.0238095	0.152592	0.234757	BMP4|ACVR1C|CSF3R|CXCR4|CXCL12|CXCL14|GDF10	http://www.genome.jp/kegg-bin/show_pathway?hsa04060/hsa:652%09red/hsa:6387%09red/hsa:2662%09red/hsa:9547%09red/hsa:1441%09red/hsa:130399%09red/hsa:7852%09red
Human immunodeficiency virus 1 infection	hsa05170	5	212	0.0235849	0.211231	0.291353	MAPK14|AKT1|ITPR1|CXCR4|AP1S3	http://www.genome.jp/kegg-bin/show_pathway?hsa05170/hsa:3708%09red/hsa:1432%09red/hsa:130340%09red/hsa:207%09red/hsa:7852%09red
Natural killer cell mediated cytotoxicity	hsa04650	3	131	0.0229008	0.310329	0.379441	HGF|VAV3|SOS1	http://www.genome.jp/kegg-bin/show_pathway?hsa04650/hsa:6654%09red/hsa:10451%09red
Human T-cell leukemia virus 1 infection	hsa05166	5	219	0.0228311	0.229577	0.309046	CDC27|ETS2|NFYB|JAK1|AKT1	http://www.genome.jp/kegg-bin/show_pathway?hsa05166/hsa:3716%09red/hsa:207%09red/hsa:996%09red/hsa:2114%09red/hsa:4801%09red
Fatty acid degradation	hsa00071	1	44	0.0227273	0.483533	0.533029	ACSL1	http://www.genome.jp/kegg-bin/show_pathway?hsa00071/hsa:2180%09red
Systemic lupus erythematosus	hsa05322	3	133	0.0225564	0.318281	0.384132	CD28|RO60|C1QA	http://www.genome.jp/kegg-bin/show_pathway?hsa05322/hsa:6738%09red/hsa:712%09red/hsa:940%09red
Alcoholism	hsa05034	4	180	0.0222222	0.281069	0.354502	HGF|HDAC9|CAMKK1|SOS1	http://www.genome.jp/kegg-bin/show_pathway?hsa05034/hsa:6654%09red/hsa:84254%09red/hsa:9734%09red
Protein digestion and absorption	hsa04974	2	90	0.0222222	0.388413	0.453149	SLC8A3|COL12A1	http://www.genome.jp/kegg-bin/show_pathway?hsa04974/hsa:1303%09red/hsa:6547%09red
Proteasome	hsa03050	1	45	0.0222222	0.491064	0.539208	RPN2	http://www.genome.jp/kegg-bin/show_pathway?hsa03050/hsa:5707%09red
Apoptosis	hsa04210	3	136	0.0220588	0.330213	0.395127	AKT1|ITPR1|CFLAR	http://www.genome.jp/kegg-bin/show_pathway?hsa04210/hsa:3708%09red/hsa:8837%09red/hsa:207%09red
Huntington disease	hsa05016	4	193	0.0207254	0.323476	0.388726	NDUFA4|TAF4|DNAH7|ITPR1	http://www.genome.jp/kegg-bin/show_pathway?hsa05016/hsa:3708%09red/hsa:6874%09red/hsa:4697%09red/hsa:56171%09red
Malaria	hsa05144	1	49	0.0204082	0.520107	0.566654	THBS2	http://www.genome.jp/kegg-bin/show_pathway?hsa05144/hsa:7058%09red
Cysteine and methionine metabolism	hsa00270	1	49	0.0204082	0.520107	0.566654	AHCY	http://www.genome.jp/kegg-bin/show_pathway?hsa00270/hsa:191%09red
AGE-RAGE signaling pathway in diabetic complications	hsa04933	2	100	0.02	0.438878	0.493517	MAPK14|AKT1	http://www.genome.jp/kegg-bin/show_pathway?hsa04933/hsa:1432%09red/hsa:207%09red
NF-kappa B signaling pathway	hsa04064	2	100	0.02	0.438878	0.493517	CFLAR|CXCL12	http://www.genome.jp/kegg-bin/show_pathway?hsa04064/hsa:8837%09red/hsa:6387%09red
Cholesterol metabolism	hsa04979	1	50	0.02	0.527106	0.569844	MYLIP	http://www.genome.jp/kegg-bin/show_pathway?hsa04979/hsa:29116%09red
Arginine and proline metabolism	hsa00330	1	50	0.02	0.527106	0.569844	P4HA1	http://www.genome.jp/kegg-bin/show_pathway?hsa00330/hsa:5033%09red
Ribosome biogenesis in eukaryotes	hsa03008	2	105	0.0190476	0.463245	0.512683	NVL|TCOF1	http://www.genome.jp/kegg-bin/show_pathway?hsa03008/hsa:4931%09red/hsa:6949%09red
Mineral absorption	hsa04978	1	53	0.0188679	0.547495	0.587351	SLC8A3	http://www.genome.jp/kegg-bin/show_pathway?hsa04978/hsa:6547%09red
Autoimmune thyroid disease	hsa05320	1	53	0.0188679	0.547495	0.587351	CD28	http://www.genome.jp/kegg-bin/show_pathway?hsa05320/hsa:940%09red
Cellular senescence	hsa04218	3	160	0.01875	0.424593	0.483276	MAPK14|AKT1|ITPR1	http://www.genome.jp/kegg-bin/show_pathway?hsa04218/hsa:3708%09red/hsa:1432%09red/hsa:207%09red
Fanconi anemia pathway	hsa03460	1	54	0.0185185	0.554094	0.592162	REV3L	http://www.genome.jp/kegg-bin/show_pathway?hsa03460/hsa:5980%09red
RNA transport	hsa03013	3	165	0.0181818	0.443749	0.495494	EIF4G2|EIF4E2|NUP210	http://www.genome.jp/kegg-bin/show_pathway?hsa03013/hsa:23225%09red/hsa:9470%09red/hsa:1982%09red
Legionellosis	hsa05134	1	55	0.0181818	0.560597	0.594573	SAR1B	http://www.genome.jp/kegg-bin/show_pathway?hsa05134/hsa:51128%09red
Regulation of lipolysis in adipocytes	hsa04923	1	55	0.0181818	0.560597	0.594573	AKT1	http://www.genome.jp/kegg-bin/show_pathway?hsa04923/hsa:207%09red
Glutathione metabolism	hsa00480	1	56	0.0178571	0.567006	0.599101	GSTK1	http://www.genome.jp/kegg-bin/show_pathway?hsa00480/hsa:373156%09red
Inflammatory bowel disease (IBD)	hsa05321	1	65	0.0153846	0.620641	0.652632	ROR1	http://www.genome.jp/kegg-bin/show_pathway?hsa05321/hsa:6095%09red
Retinol metabolism	hsa00830	1	67	0.0149254	0.631627	0.659909	SDR16C5	http://www.genome.jp/kegg-bin/show_pathway?hsa00830/hsa:195814%09red
Glycolysis / Gluconeogenesis	hsa00010	1	68	0.0147059	0.637001	0.66305	ENO2	http://www.genome.jp/kegg-bin/show_pathway?hsa00010/hsa:2026%09red
Central carbon metabolism in cancer	hsa05230	1	69	0.0144928	0.642297	0.666085	AKT1	http://www.genome.jp/kegg-bin/show_pathway?hsa05230/hsa:207%09red
Parkinson disease	hsa05012	2	142	0.0140845	0.622331	0.652632	SEPT5|NDUFA4	http://www.genome.jp/kegg-bin/show_pathway?hsa05012/hsa:5413%09red/hsa:4697%09red
Drug metabolism - cytochrome P450	hsa00982	1	72	0.0138889	0.657724	0.679568	GSTK1	http://www.genome.jp/kegg-bin/show_pathway?hsa00982/hsa:373156%09red
Metabolism of xenobiotics by cytochrome P450	hsa00980	1	76	0.0131579	0.677266	0.697185	GSTK1	http://www.genome.jp/kegg-bin/show_pathway?hsa00980/hsa:373156%09red
Antigen processing and presentation	hsa04612	1	77	0.012987	0.681974	0.699461	NFYB	http://www.genome.jp/kegg-bin/show_pathway?hsa04612/hsa:4801%09red
Chemical carcinogenesis	hsa05204	1	82	0.0121951	0.704508	0.719936	GSTK1	http://www.genome.jp/kegg-bin/show_pathway?hsa05204/hsa:373156%09red
Salmonella infection	hsa05132	1	83	0.0120482	0.70882	0.721708	MAPK14	http://www.genome.jp/kegg-bin/show_pathway?hsa05132/hsa:1432%09red
Olfactory transduction	hsa04740	5	448	0.0111607	0.790493	0.79618	CNGB1|SLC8A3|CAMK2G|CNGA2|RGS2	http://www.genome.jp/kegg-bin/show_pathway?hsa04740/hsa:1258%09red/hsa:1260%09red/hsa:5997%09red/hsa:818%09red/hsa:6547%09red
Amoebiasis	hsa05146	1	95	0.0105263	0.755911	0.766866	VCL	http://www.genome.jp/kegg-bin/show_pathway?hsa05146/hsa:7414%09red
Pancreatic secretion	hsa04972	1	98	0.0102041	0.766443	0.774744	ITPR1	http://www.genome.jp/kegg-bin/show_pathway?hsa04972/hsa:3708%09red
Ribosome	hsa03010	1	153	0.00653595	0.896003	0.899214	MRPS5	http://www.genome.jp/kegg-bin/show_pathway?hsa03010/hsa:64969%09red
Herpes simplex virus 1 infection	hsa05168	3	492	0.00609756	0.975913	0.975913	AKT1|POU2F3|JAK1	http://www.genome.jp/kegg-bin/show_pathway?hsa05168/hsa:25833%09red/hsa:207%09red/hsa:3716%09red

## Sheet: chicken database
#Term	ID	Input number	Background number	Rich factor	P-Value	Corrected P-Value	Input	Hyperlink
Vascular smooth muscle contraction	gga04270	4	117	0.034188	0.00128566	0.0604201	MRVI1|ITPR1|NPPC|PLA2G4F	http://www.genome.jp/kegg-bin/show_pathway?gga04270/gga:419487%09red/gga:395412%09red/gga:423037%09red/gga:428871%09red
Glycosaminoglycan biosynthesis - keratan sulfate	gga00533	2	16	0.125	0.00219709	0.0604201	B4GALT3|B4GALT4	http://www.genome.jp/kegg-bin/show_pathway?gga00533/gga:107049101%09red/gga:418341%09red
Glycosphingolipid biosynthesis - lacto and neolacto series	gga00601	2	23	0.0869565	0.00423253	0.0775964	B4GALT3|B4GALT4	http://www.genome.jp/kegg-bin/show_pathway?gga00601/gga:107049101%09red/gga:418341%09red
VEGF signaling pathway	gga04370	2	58	0.0344828	0.0228717	0.258954	AKT1|PLA2G4F	http://www.genome.jp/kegg-bin/show_pathway?gga04370/gga:395928%09red/gga:428871%09red
Adherens junction	gga04520	2	70	0.0285714	0.0320551	0.258954	PTPRF|VCL	http://www.genome.jp/kegg-bin/show_pathway?gga04520/gga:424568%09red/gga:396422%09red
Calcium signaling pathway	gga04020	3	180	0.0166667	0.0346295	0.258954	ITPR1|HTR2A|CACNA1G	http://www.genome.jp/kegg-bin/show_pathway?gga04020/gga:395412%09red/gga:428070%09red/gga:769385%09red
Neuroactive ligand-receptor interaction	gga04080	4	333	0.012012	0.0425818	0.258954	GRIK2|HTR2A|GABRG1|GABRA2	http://www.genome.jp/kegg-bin/show_pathway?gga04080/gga:422771%09red/gga:770511%09red/gga:428070%09red/gga:428628%09red
Gap junction	gga04540	2	84	0.0238095	0.0442721	0.258954	ITPR1|HTR2A	http://www.genome.jp/kegg-bin/show_pathway?gga04540/gga:395412%09red/gga:428070%09red
GnRH signaling pathway	gga04912	2	84	0.0238095	0.0442721	0.258954	ITPR1|PLA2G4F	http://www.genome.jp/kegg-bin/show_pathway?gga04912/gga:395412%09red/gga:428871%09red
C-type lectin receptor signaling pathway	gga04625	2	87	0.0229885	0.0470825	0.258954	AKT1|ITPR1	http://www.genome.jp/kegg-bin/show_pathway?gga04625/gga:395412%09red/gga:395928%09red
Autophagy - animal	gga04140	2	117	0.017094	0.0784015	0.260421	AKT1|ITPR1	http://www.genome.jp/kegg-bin/show_pathway?gga04140/gga:395412%09red/gga:395928%09red
Apelin signaling pathway	gga04371	2	119	0.0168067	0.080674	0.260421	AKT1|ITPR1	http://www.genome.jp/kegg-bin/show_pathway?gga04371/gga:395412%09red/gga:395928%09red
Insulin signaling pathway	gga04910	2	121	0.0165289	0.0829669	0.260421	PTPRF|AKT1	http://www.genome.jp/kegg-bin/show_pathway?gga04910/gga:424568%09red/gga:395928%09red
MAPK signaling pathway	gga04010	3	261	0.0114943	0.0838397	0.260421	AKT1|PLA2G4F|CACNA1G	http://www.genome.jp/kegg-bin/show_pathway?gga04010/gga:428871%09red/gga:395928%09red/gga:769385%09red
Cell adhesion molecules (CAMs)	gga04514	2	122	0.0163934	0.0841209	0.260421	PTPRF|NTNG1	http://www.genome.jp/kegg-bin/show_pathway?gga04514/gga:424568%09red/gga:424336%09red
Other types of O-glycan biosynthesis	gga00514	1	22	0.0454545	0.0857385	0.260421	B4GALT3	http://www.genome.jp/kegg-bin/show_pathway?gga00514/gga:107049101%09red
Purine metabolism	gga00230	2	125	0.016	0.0876121	0.260421	PDE6D|ENTPD1	http://www.genome.jp/kegg-bin/show_pathway?gga00230/gga:423826%09red/gga:424932%09red
Mannose type O-glycan biosynthesis	gga00515	1	23	0.0434783	0.0892966	0.260421	B4GALT3	http://www.genome.jp/kegg-bin/show_pathway?gga00515/gga:107049101%09red
Apoptosis	gga04210	2	127	0.015748	0.0899635	0.260421	AKT1|ITPR1	http://www.genome.jp/kegg-bin/show_pathway?gga04210/gga:395412%09red/gga:395928%09red
alpha-Linolenic acid metabolism	gga00592	1	25	0.04	0.0963716	0.261636	PLA2G4F	http://www.genome.jp/kegg-bin/show_pathway?gga00592/gga:428871%09red
Linoleic acid metabolism	gga00591	1	28	0.0357143	0.106882	0.261636	PLA2G4F	http://www.genome.jp/kegg-bin/show_pathway?gga00591/gga:428871%09red
Mucin type O-glycan biosynthesis	gga00512	1	28	0.0357143	0.106882	0.261636	GALNT18	http://www.genome.jp/kegg-bin/show_pathway?gga00512/gga:423034%09red
Cellular senescence	gga04218	2	143	0.013986	0.109411	0.261636	AKT1|ITPR1	http://www.genome.jp/kegg-bin/show_pathway?gga04218/gga:395412%09red/gga:395928%09red
Intestinal immune network for IgA production	gga04672	1	36	0.0277778	0.134323	0.30447	CXCL12	http://www.genome.jp/kegg-bin/show_pathway?gga04672/gga:395180%09red
Basal transcription factors	gga03022	1	38	0.0263158	0.141052	0.30447	TAF4	http://www.genome.jp/kegg-bin/show_pathway?gga03022/gga:419223%09red
Hedgehog signaling pathway	gga04340	1	41	0.0243902	0.151049	0.30447	SUFU	http://www.genome.jp/kegg-bin/show_pathway?gga04340/gga:374118%09red
Ether lipid metabolism	gga00565	1	44	0.0227273	0.16093	0.30447	PLA2G4F	http://www.genome.jp/kegg-bin/show_pathway?gga00565/gga:428871%09red
Notch signaling pathway	gga04330	1	44	0.0227273	0.16093	0.30447	NOTCH2	http://www.genome.jp/kegg-bin/show_pathway?gga04330/gga:374031%09red
Focal adhesion	gga04510	2	189	0.010582	0.170189	0.30447	AKT1|VCL	http://www.genome.jp/kegg-bin/show_pathway?gga04510/gga:396422%09red/gga:395928%09red
Regulation of actin cytoskeleton	gga04810	2	190	0.0105263	0.171569	0.30447	CXCL12|VCL	http://www.genome.jp/kegg-bin/show_pathway?gga04810/gga:396422%09red/gga:395180%09red
N-Glycan biosynthesis	gga00510	1	49	0.0204082	0.177146	0.30447	B4GALT3	http://www.genome.jp/kegg-bin/show_pathway?gga00510/gga:107049101%09red
Arachidonic acid metabolism	gga00590	1	49	0.0204082	0.177146	0.30447	PLA2G4F	http://www.genome.jp/kegg-bin/show_pathway?gga00590/gga:428871%09red
Mitophagy - animal	gga04137	1	58	0.0172414	0.205559	0.337531	CITED2	http://www.genome.jp/kegg-bin/show_pathway?gga04137/gga:395399%09red
Pyrimidine metabolism	gga00240	1	59	0.0169492	0.208655	0.337531	ENTPD1	http://www.genome.jp/kegg-bin/show_pathway?gga00240/gga:423826%09red
Adipocytokine signaling pathway	gga04920	1	64	0.015625	0.223959	0.351936	AKT1	http://www.genome.jp/kegg-bin/show_pathway?gga04920/gga:395928%09red
ErbB signaling pathway	gga04012	1	78	0.0128205	0.265269	0.388091	AKT1	http://www.genome.jp/kegg-bin/show_pathway?gga04012/gga:395928%09red
Progesterone-mediated oocyte maturation	gga04914	1	78	0.0128205	0.265269	0.388091	AKT1	http://www.genome.jp/kegg-bin/show_pathway?gga04914/gga:395928%09red
Peroxisome	gga04146	1	79	0.0126582	0.268135	0.388091	PEX5L	http://www.genome.jp/kegg-bin/show_pathway?gga04146/gga:429155%09red
ECM-receptor interaction	gga04512	1	83	0.0120482	0.27949	0.388163	GP1BB	http://www.genome.jp/kegg-bin/show_pathway?gga04512/gga:107051576%09red
Toll-like receptor signaling pathway	gga04620	1	84	0.0119048	0.282301	0.388163	AKT1	http://www.genome.jp/kegg-bin/show_pathway?gga04620/gga:395928%09red
AGE-RAGE signaling pathway in diabetic complications	gga04933	1	90	0.0111111	0.298941	0.395054	AKT1	http://www.genome.jp/kegg-bin/show_pathway?gga04933/gga:395928%09red
Phosphatidylinositol signaling system	gga04070	1	91	0.010989	0.301678	0.395054	ITPR1	http://www.genome.jp/kegg-bin/show_pathway?gga04070/gga:395412%09red
Glycerophospholipid metabolism	gga00564	1	94	0.0106383	0.309823	0.396285	PLA2G4F	http://www.genome.jp/kegg-bin/show_pathway?gga00564/gga:428871%09red
Oocyte meiosis	gga04114	1	99	0.010101	0.323189	0.403987	ITPR1	http://www.genome.jp/kegg-bin/show_pathway?gga04114/gga:395412%09red
FoxO signaling pathway	gga04068	1	123	0.00813008	0.383869	0.450383	AKT1	http://www.genome.jp/kegg-bin/show_pathway?gga04068/gga:395928%09red
NOD-like receptor signaling pathway	gga04621	1	124	0.00806452	0.386277	0.450383	ITPR1	http://www.genome.jp/kegg-bin/show_pathway?gga04621/gga:395412%09red
Metabolic pathways	gga01100	6	1290	0.00465116	0.390988	0.450383	ENTPD1|GALNT18|PLA2G4F|PDE6D|B4GALT3|B4GALT4	http://www.genome.jp/kegg-bin/show_pathway?gga01100/gga:423826%09red/gga:107049101%09red/gga:424932%09red/gga:428871%09red/gga:418341%09red/gga:423034%09red
Adrenergic signaling in cardiomyocytes	gga04261	1	128	0.0078125	0.395816	0.450383	AKT1	http://www.genome.jp/kegg-bin/show_pathway?gga04261/gga:395928%09red
Necroptosis	gga04217	1	131	0.00763359	0.402874	0.450383	PLA2G4F	http://www.genome.jp/kegg-bin/show_pathway?gga04217/gga:428871%09red
Influenza A	gga05164	1	135	0.00740741	0.412158	0.450383	AKT1	http://www.genome.jp/kegg-bin/show_pathway?gga05164/gga:395928%09red
mTOR signaling pathway	gga04150	1	140	0.00714286	0.423562	0.450383	AKT1	http://www.genome.jp/kegg-bin/show_pathway?gga04150/gga:395928%09red
Wnt signaling pathway	gga04310	1	141	0.0070922	0.425817	0.450383	PRICKLE2	http://www.genome.jp/kegg-bin/show_pathway?gga04310/gga:771427%09red
Herpes simplex virus 1 infection	gga05168	1	150	0.00666667	0.445718	0.462538	AKT1	http://www.genome.jp/kegg-bin/show_pathway?gga05168/gga:395928%09red
Cytokine-cytokine receptor interaction	gga04060	1	202	0.0049505	0.548039	0.558188	CXCL12	http://www.genome.jp/kegg-bin/show_pathway?gga04060/gga:395180%09red
Endocytosis	gga04144	1	228	0.00438596	0.59195	0.59195	GBF1	http://www.genome.jp/kegg-bin/show_pathway?gga04144/gga:423758%09red
